# Supplementary material for: The Ecological Mechanism of Coral–Algal Phase Shifts: A Case Study of Wenchang in Hainan Province
Source: Ecol Evol. 2026 Feb 1;16(2):e72746. doi: 10.1002/ece3.72746 (PMC12862236; doi:10.1002/ece3.72746)
Supplement: Supplementary file 1 — Data S1: ece372746‐sup‐0001‐DataS1.xlsx. [file ECE3-16-e72746-s002.xlsx]

## Sheet: Table A1
Table A1 The P-values of the correlation between coral species(top 20) and environmental factors.
	Rock	Graqvel	Sand	Fish density	Invertebrate	Temperature	Salinity	pH	DO	COD	Suspended soil	NO3-	NO2-	NH4+	PO43+	TN	TP	Chlorophyll a
Porites	0.521514	0.677628	0.712736	0.125255	0.00526775	0.351736	0.516775	0.993315	0.857471	0.685402	0.715867	0.942191	0.714579	0.549129	0.276023	0.139299	0.489418	0.609732
Favites	0.0568985	0.0743306	0.710111	0.17393	0.0840168	0.630195	0.925204	0.787477	0.335341	0.765414	0.519515	0.563087	0.732397	0.477968	0.407875	0.736598	0.187967	0.160872
Galaxea	0.337336	0.642029	0.456385	0.842985	0.139573	0.755328	0.874907	0.52764	0.621982	0.938085	0.473998	0.16342	0.458813	0.649586	0.128507	0.705777	0.396245	0.654627
Montipora	0.594718	0.973771	0.00473073	0.377254	0.937048	0.865432	0.517112	0.776144	0.546458	0.275487	0.830848	0.179635	0.413217	0.827868	0.0809227	0.0655396	0.205902	0.947041
Dipsastraea	0.907954	0.415144	0.859972	0.204083	0.0222431	0.445464	0.662264	0.958162	0.624276	0.0136636	0.022641	0.997492	0.273891	0.00854281	0.787368	0.176532	0.259404	0.630668
Turbinaria	0.903887	0.647298	0.754907	0.629077	2.51769e-05	0.990711	0.332545	0.828139	0.256375	0.4099	0.76406	0.947387	0.980258	0.878409	0.70019	0.273714	0.619536	0.535401
Platygyra	0.733582	0.762018	0.969023	0.904745	0.428732	0.782603	0.880131	0.479739	0.152661	0.140245	0.872123	0.958986	0.86084	0.540249	0.81571	0.823584	0.938654	0.32341
Plesiastrea	0.432895	0.0405523	0.0185741	0.600362	0.0195371	0.52115	0.204903	0.0583866	0.664168	0.26504	0.22813	0.381333	0.104029	0.133223	0.238088	0.128489	0.946994	0.518286
Goniopora	0.912523	0.854132	0.0262805	0.50714	0.141527	0.660202	0.821163	0.533407	0.750855	0.524991	0.45161	0.0136593	0.212544	0.229754	0.759142	0.179208	0.976003	0.712013
Bernardpora	0.453391	0.38464	0.167255	0.864212	0.191746	0.952067	0.139595	0.59851	0.450444	0.602991	0.56815	0.0251486	0.378885	0.430396	0.413223	0.506682	0.376228	0.172009
Hydnophora	0.425805	0.733754	0.0363689	0.0159707	0.435408	0.356021	0.28173	0.0601141	0.16279	0.00994825	0.000656909	0.0215575	0.456297	0.998861	0.187897	0.438125	0.303036	0.42846
Cyphastrea	0.447197	0.467567	0.695388	0.225523	0.0130912	0.431489	0.313494	0.511011	0.215254	0.340841	0.00651281	0.860211	0.201928	0.0978217	0.36938	0.105767	0.20021	0.658337
Astreopora	0.896563	0.36928	0.0260218	0.30872	0.806273	0.194729	0.217321	0.476321	0.918938	0.605477	0.509352	0.00130793	0.572295	0.695952	0.864094	0.0468859	0.368751	0.171915
Goniastrea	0.223236	0.995027	0.535331	0.963475	0.111817	0.644592	0.0224762	0.052029	0.138014	0.0191572	0.23758	0.0353253	0.0907578	0.520285	0.527934	0.0578021	0.368539	0.0329863
Acropora	0.783244	0.758138	0.687711	0.455348	0.414477	0.632302	0.27547	0.929102	0.889325	0.439423	0.336497	0.130187	0.586537	0.871477	0.736607	0.731198	0.89663	0.465576
Acanthastrea	0.507427	0.247077	0.412447	0.456706	0.73131	0.553663	0.942884	0.243322	0.344327	0.119249	0.24285	0.215654	0.780258	0.765426	0.688518	0.412223	0.709804	0.653263
Pachyseris	0.146899	0.526658	0.157755	0.905391	0.401698	0.872522	0.31772	0.0624198	0.342568	0.270624	0.453471	0.00714148	0.66953	0.958798	0.109648	0.85038	0.306372	0.442406
Lobophyllia	0.546582	0.843345	0.290858	0.238162	0.228851	0.205135	0.208612	0.265122	0.769649	0.183399	0.144867	0.452741	0.624573	0.775238	0.871641	0.0532412	0.419286	0.482596
Leptoria	0.575195	0.482379	0.0257538	0.121715	0.10071	0.743657	0.267678	0.747841	0.788472	0.967943	0.20338	0.304596	0.667647	0.132013	0.63235	0.737067	0.515664	0.678695
Leptastrea	0.231904	0.623309	0.659259	0.213043	0.358971	0.511111	0.478769	0.211079	0.720925	0.306035	0.629366	0.895644	0.653127	0.508372	0.945232	0.737057	0.387214	0.400368
Coscinaraea	0.20875	0.954305	0.587011	0.46691	0.410796	0.73015	0.0148648	0.158007	0.800559	0.389989	0.804856	0.205186	0.508867	0.00592924	0.951327	0.0277225	0.381517	0.00298031

## Sheet: Table A2
Table A2 The P-values of the correlation between algae species(top 20) and environmental factors.
	Rock	Graqvel	Sand	Fish density	Invertebrate	Temperature	Salinity	pH	DO	COD	Suspended soil	NO3-	NO2-	NH4+	PO43+	TN	TP	Chlorophyll a
Lobophora	0.000620039	0.445641	0.810638	0.222252	0.765771	0.125887	0.059812	0.0899062	0.466015	0.75078	0.906506	0.626056	0.116498	0.100065	0.992624	0.384843	0.0400615	0.0269958
Peyssonnelia	0.772384	0.332745	0.639714	0.679347	0.0380065	0.967533	0.000459806	0.313449	0.977901	0.0935115	0.728174	0.588187	0.00452699	0.00630578	0.384539	0.285006	0.380437	0.0361311
Mastophora	0.0970378	0.000438224	0.19102	0.295934	0.818873	0.648635	0.246835	0.68473	0.581991	0.525511	0.445866	0.0028978	0.700622	0.74612	0.808583	0.0552026	0.618779	0.348036
unknow	0.101066	0.972437	0.593293	0.595224	0.337982	0.496685	0.0154243	0.285164	0.499854	0.808627	0.525051	0.900054	0.02574	0.0352351	0.958764	0.67189	0.144296	0.0593561
Zonaria	0.124291	0.70617	0.0319956	0.707756	0.857862	0.19429	0.00988947	0.00180111	0.700503	0.530304	0.00431843	0.270653	0.0186451	0.0250097	0.0179088	0.348268	0.579013	0.00435791
Spatoglossum	0.611632	0.485427	0.668607	0.00357143	0.435107	0.10317	0.00317845	0.11741	0.691706	0.299086	0.302012	0.0241814	0.0132469	0.00943815	0.313333	0.663786	0.645882	0.0214306
Caulerpa	0.0728363	0.27512	0.264723	0.0388299	0.450589	0.595012	0.264805	0.673111	0.833362	0.785454	0.177122	0.101889	0.775357	0.20937	0.837385	0.920716	0.954188	0.38855
Amphiroa	0.418121	0.650462	0.879962	0.988247	0.661659	0.360182	0.908141	0.242591	0.922745	0.942227	0.402548	0.126949	0.807902	0.141824	0.825083	0.77095	0.243358	0.581288
Rhodymenia	0.429951	0.941903	0.919788	0.373154	0.561949	0.145876	0.0181792	0.00128986	0.731534	0.681015	0.921489	0.491341	0.0107411	0.000586485	0.572188	0.705002	0.045712	0.00230945
Dictyota	0.937838	0.192407	0.652607	0.486859	0.391672	0.0428241	0.0191729	0.0602381	0.306622	0.693046	0.437501	0.00355741	0.459378	0.454345	0.157374	0.416279	0.108982	0.000803901
Pterocladiella	0.908464	0.570406	0.453778	0.436098	0.636423	0.759368	0.228234	0.915551	0.750197	0.426532	0.242361	0.0569779	0.869437	0.760587	0.188858	0.429193	0.359299	0.209187
Hypnea	0.169867	0.359367	0.675971	0.133511	0.900361	0.351675	0.0297761	0.14542	0.0297613	0.804903	0.923714	0.0380388	0.437117	0.027175	0.133579	0.214273	0.00148792	0.00121888
Tricleocarpa	0.892491	0.630024	0.00420199	0.32239	0.441318	0.591162	0.00231812	0.178584	0.19545	0.240193	0.57716	0.000229353	0.243072	0.0357949	0.40342	0.474354	0.230257	0.000799064
Sargassum	0.235797	0.50389	0.379789	0.196731	0.450013	0.00318322	0.620657	0.326081	0.089159	0.570584	0.541102	0.919117	0.0722776	0.758409	0.260294	0.26686	0.530223	0.291154
Prionitis	0.610518	0.122203	0.249482	0.505864	0.415376	0.258131	3.66019e-06	0.0157377	0.45943	0.739009	0.671469	0.000356811	0.00317017	2.31377e-05	0.347443	0.751266	0.00525311	1.12046e-06
Padina	0.770714	0.35597	0.911768	0.397977	0.966375	0.0712446	0.110839	0.116555	0.581361	0.7853	0.97927	0.0046039	0.800219	0.706983	0.687332	0.998435	0.55063	0.00274107
Corallina	0.99902	0.0119562	0.645585	0.98433	0.586574	0.0473433	0.0115731	0.0122977	0.245374	0.766117	0.605363	0.171144	0.291295	0.0082722	0.649187	0.364341	0.0365597	0.00235418
Gracilaria	0.232579	0.897218	0.888215	0.611622	0.736816	0.824013	0.728999	0.795897	0.111984	0.568219	0.708978	0.221162	0.677244	0.73123	0.644934	0.0607218	0.405672	0.316372
Lithophyllum	0.161853	0.7118	0.428022	0.237145	0.00486983	0.110766	0.75816	0.678392	0.0656639	0.525981	0.458363	0.797914	0.0498737	0.375747	0.383926	0.0134674	0.652419	0.701164
Asparagopsis	0.796607	0.0218028	0.140321	0.410433	0.54022	0.124343	0.00321355	0.0613306	0.805135	0.252124	0.181227	0.0166907	0.188221	0.0230804	0.820194	0.140321	0.229978	0.0078826

## Sheet: Table A3
Table A3 The P-values of the correlation between three typical algal functional groups and environmental factors
	Rock	Graqvel	Sand	Fish density	Invertebrate	Temperature	Salinity	pH	DO	COD	Suspended soil	NO3--N	NO2--N	NH4+-N	PO43--P	TN	TP	Chlorophyll a
Crustose coralline algae	0.817331	0.361268	0.665811	0.603626	0.0256017	0.896941	0.000519213	0.33911	0.916893	0.118332	0.744931	0.592681	0.00275346	0.00565605	0.359328	0.250514	0.392818	0.0408429
Macroalgae	0.132656	0.875217	0.993371	0.916914	0.463947	0.686411	0.000698809	0.234209	0.845531	0.317222	0.952887	0.757672	0.00540799	0.0035582	0.500035	0.483491	0.223125	0.016621
Turf algae	0.76932	0.847229	0.858839	0.278284	0.454276	0.412517	0.387941	0.822827	0.526216	0.452719	0.367066	0.182089	0.556779	0.667415	0.0895009	0.2297	0.195372	0.316898

## Sheet: Table A4
Table A4 The P-values of the correlation between algae (top 20) and coral species (top 20).
	Porites	Favites	Galaxea	Montipora	Dipsastraea	Turbinaria	Platygyra	Plesiastrea	Goniopora	Bernardpora	Hydnophora	Cyphastrea	Astreopora	Goniastrea	Acropora	Acanthastrea	Pachyseris	Lobophyllia	Leptoria	Leptastrea	Coscinaraea
Lobophora	0.791665	0.021785	0.0373685	0.0419883	0.658418	0.335369	0.0457193	0.165919	0.538442	0.00831267	0.185383	0.641989	0.218851	0.306209	0.326513	0.950983	0.260846	0.941775	0.737022	0.223665	0.0926713
Peyssonnelia	0.222807	0.303273	0.033882	0.479219	0.378905	0.390121	0.0618549	0.773475	0.78189	0.803096	0.132609	0.534175	0.627448	0.102532	0.173963	0.763058	0.950357	0.197219	0.319267	0.561258	0.899353
Mastophora	0.29942	0.391947	0.0441033	0.0329437	0.034956	0.786785	0.396384	0.729094	0.680641	0.0799215	0.601791	0.782755	0.0168472	0.108757	0.348602	0.375904	0.125022	0.352206	0.79494	0.390231	0.202817
unknow	0.0630883	0.487522	0.0100962	0.0258454	0.273909	0.908603	0.84886	0.920335	0.617827	0.380862	0.209509	0.685518	0.53511	0.0436555	0.107062	0.775727	0.65968	0.543056	0.402214	0.306377	0.084391
Dictyopteris	0.190438	0.0615137	0.130788	0.87763	0.760418	0.178326	0.0277545	0.286213	0.430053	0.0393441	0.136639	0.977064	0.356951	0.781607	0.384617	0.45184	0.68516	0.477685	0.127697	0.413712	0.384888
Zonaria	0.880612	0.0209992	0.590213	0.0231597	0.498719	0.826402	0.119646	0.122897	0.466966	0.484556	0.461247	0.0179531	0.629085	0.242941	0.148956	0.859303	0.325319	0.239976	0.222159	0.990142	0.149191
Spatoglossum	0.160485	0.155502	0.501835	0.886391	0.808499	0.78896	0.310202	0.997654	0.454338	0.691129	0.00373487	0.669062	5.26343e-05	0.114282	0.843744	0.451078	0.225689	0.941099	0.589284	0.431776	0.192341
Caulerpa	0.723337	0.0494357	0.621983	0.131705	0.328938	0.525568	0.293444	0.488779	0.253119	0.828665	0.607511	0.700271	0.201445	0.490454	0.839219	0.220578	0.179563	0.664565	0.789628	0.749091	0.15164
Amphiroa	0.0810631	0.740184	0.437997	0.107257	0.954765	0.191127	0.798489	0.341716	0.507782	0.499749	0.43143	0.443518	0.742352	0.538688	0.0624279	0.265645	0.309747	0.924397	0.326116	0.617312	0.965575
Rhodymenia	0.289635	0.161796	0.106217	0.0475621	0.151533	0.575248	0.0880056	0.0800802	0.72917	0.157201	0.870728	0.625965	0.348298	0.496658	0.0564669	0.380829	0.86348	0.262743	0.75974	0.0245145	0.316954
Dictyota	0.84881	0.996275	0.557023	0.900158	0.124326	0.955886	0.132781	0.412622	0.911088	0.411001	0.439492	0.885837	0.032324	0.171052	0.676969	0.589157	0.12322	0.551834	0.824345	0.709319	0.408105
Pterocladiella	0.0257323	0.902812	0.0129255	0.0037321	0.99163	0.545711	0.563684	0.41679	0.788202	0.0870367	0.924104	0.102708	0.580118	0.939239	0.0706463	0.349411	0.140393	0.0183096	0.357549	0.0776749	0.581428
Hypnea	0.492224	0.0627469	0.000795012	0.0400132	0.180055	0.152518	0.182112	0.458552	0.0083964	0.0874105	0.910058	0.953241	0.773751	0.065259	0.0352968	0.916822	0.660391	0.156333	0.745863	0.948631	0.713522
Tricleocarpa	0.968732	0.435308	0.0272334	0.0115136	0.276609	0.915796	0.777619	0.251499	0.0170939	0.0189297	0.0212048	0.910782	0.00421238	0.0324356	0.0920814	0.655525	0.650235	0.0833008	0.0902118	0.295044	0.0558556
Sargassum	0.667098	0.636778	0.210505	0.818007	0.817333	0.351924	0.0844553	0.235696	0.677632	0.0467883	0.990504	0.845127	0.0133737	0.17258	0.198598	0.658258	0.888798	0.419739	0.540102	0.943155	0.867383
Prionitis	0.755279	0.662461	0.0137411	0.215428	0.398967	0.389127	0.668843	0.673218	0.496329	0.0124066	0.0817553	0.125421	0.111356	0.0544531	0.365421	0.179989	0.377627	0.15373	0.662951	0.629627	0.307063
Padina	0.711453	0.266802	0.417592	0.070991	0.156584	0.83982	0.0702813	0.842577	0.878742	0.5672	0.783515	0.719644	0.114871	0.514662	0.42923	0.485477	0.10756	0.665007	0.669	0.685061	0.571676
Corallina	0.616029	0.864818	0.071508	0.675667	0.799624	0.408501	0.555483	0.393279	0.40354	0.107827	0.206795	0.137195	0.232603	0.0982845	0.888796	0.926898	0.377627	0.103334	0.78548	0.937836	0.254311
Gracilaria	0.876781	0.563211	0.762593	0.629052	0.847423	0.21481	0.864884	0.935033	0.23593	0.925301	0.521864	0.473989	0.752959	0.295776	0.848112	0.498637	0.457818	0.842362	0.801072	0.469839	0.200006
Lithophyllum	0.243254	0.323215	0.442935	0.692962	0.00237798	0.510393	0.365374	0.913396	0.641127	0.741963	0.321673	0.262839	0.190601	0.164583	0.359777	0.491967	0.415949	0.0235421	0.186493	0.524476	0.0851543
Asparagopsis	0.534779	0.510454	0.206334	0.295445	0.543573	0.766683	0.421389	0.745682	0.253022	0.186909	0.0146951	0.521751	1.44681e-06	0.0628199	0.422123	0.792035	0.342346	0.0528679	0.540102	0.154273	0.0146648

## Sheet: Table A5
Table A5 The P-values of the correlation within coral species (top 20).
	Porites	Favites	Galaxea	Montipora	Dipsastraea	Turbinaria	Platygyra	Plesiastrea	Goniopora	Bernardpora	Hydnophora	Cyphastrea	Astreopora	Goniastrea	Acropora	Acanthastrea	Pachyseris	Lobophyllia	Leptoria	Leptastrea	Coscinaraea
Porites	0	0.399562	0.0591005	0.042202	0.0353998	0.000937611	0.360336	0.324011	0.759239	0.864583	0.0982553	0.10876	0.206447	0.0194082	0.054838	0.25634	0.538706	0.449093	0.126706	0.263059	0.282375
Favites	0.399562	0	0.00811836	0.578301	0.393048	0.371846	0.0509471	0.345354	0.464062	0.937399	0.0704257	0.755284	0.392103	0.368671	0.0382469	0.484285	0.0432399	0.345744	0.687797	0.32871	0.115314
Galaxea	0.0591005	0.00811836	0	0.00528249	0.752263	0.021789	0.234741	0.0121777	0.0148635	0.00088782	0.555561	0.544458	0.778964	0.410705	0.000170813	0.926337	0.285395	0.0268003	0.522139	0.798513	0.574418
Montipora	0.042202	0.578301	0.00528249	0	0.825771	0.974122	0.098638	0.258615	0.0070575	0.0167607	0.452285	0.817624	0.560509	0.830169	0.0610752	0.371614	0.811399	0.0303254	0.253421	0.902503	0.964357
Dipsastraea	0.0353998	0.393048	0.752263	0.825771	0	0.653348	0.771191	0.986898	0.470281	0.45093	0.036548	0.0965734	0.337248	0.314959	0.479656	0.587842	0.993344	0.10215	0.803167	0.433405	0.391674
Turbinaria	0.000937611	0.371846	0.021789	0.974122	0.653348	0	0.318301	0.0100535	0.12029	0.0124031	0.199194	0.0950266	0.434228	0.309395	0.216567	0.855028	0.0461272	0.395511	0.182741	0.471141	0.507494
Platygyra	0.360336	0.0509471	0.234741	0.098638	0.771191	0.318301	0	0.00916576	0.0490359	0.066307	0.028526	0.312458	0.384367	0.0513587	0.345204	0.729694	0.537681	0.316511	0.200566	0.86177	0.120373
Plesiastrea	0.324011	0.345354	0.0121777	0.258615	0.986898	0.0100535	0.00916576	0	0.00422927	0.000723633	0.0795103	0.255024	0.383592	0.00477167	0.144697	0.667618	0.818363	0.265195	0.0322623	0.372981	0.940212
Goniopora	0.759239	0.464062	0.0148635	0.0070575	0.470281	0.12029	0.0490359	0.00422927	0	0.128984	0.163338	0.418288	0.320816	0.198365	0.0734364	0.328731	0.842914	0.818228	0.0296925	0.530831	0.590718
Bernardpora	0.864583	0.937399	0.00088782	0.0167607	0.45093	0.0124031	0.066307	0.000723633	0.128984	0	0.0401723	0.704583	0.840242	0.0373008	0.0849824	0.157483	0.274989	0.0375463	0.107046	0.833339	0.479141
Hydnophora	0.0982553	0.0704257	0.555561	0.452285	0.036548	0.199194	0.028526	0.0795103	0.163338	0.0401723	0	0.0252877	0.00816045	0.0410786	0.760412	0.226181	0.0719782	0.323725	0.00529574	0.975755	0.553398
Cyphastrea	0.10876	0.755284	0.544458	0.817624	0.0965734	0.0950266	0.312458	0.255024	0.418288	0.704583	0.0252877	0	0.863078	0.282892	0.317285	0.813113	0.700801	0.359657	0.624943	0.817909	0.837555
Astreopora	0.206447	0.392103	0.778964	0.560509	0.337248	0.434228	0.384367	0.383592	0.320816	0.840242	0.00816045	0.863078	0	0.0886741	0.412614	0.627434	0.183656	0.378832	0.587987	0.628897	0.0455689
Goniastrea	0.0194082	0.368671	0.410705	0.830169	0.314959	0.309395	0.0513587	0.00477167	0.198365	0.0373008	0.0410786	0.282892	0.0886741	0	0.162615	0.0587007	0.377179	0.0461424	0.1127	0.504021	0.0219596
Acropora	0.054838	0.0382469	0.000170813	0.0610752	0.479656	0.216567	0.345204	0.144697	0.0734364	0.0849824	0.760412	0.317285	0.412614	0.162615	0	0.361538	0.858755	0.0026166	0.337181	0.818066	0.456287
Acanthastrea	0.25634	0.484285	0.926337	0.371614	0.587842	0.855028	0.729694	0.667618	0.328731	0.157483	0.226181	0.813113	0.627434	0.0587007	0.361538	0	0.566544	0.973304	0.420649	0.163699	0.246949
Pachyseris	0.538706	0.0432399	0.285395	0.811399	0.993344	0.0461272	0.537681	0.818363	0.842914	0.274989	0.0719782	0.700801	0.183656	0.377179	0.858755	0.566544	0	0.285239	0.854478	0.256174	0.25676
Lobophyllia	0.449093	0.345744	0.0268003	0.0303254	0.10215	0.395511	0.316511	0.265195	0.818228	0.0375463	0.323725	0.359657	0.378832	0.0461424	0.0026166	0.973304	0.285239	0	0.478123	0.202955	0.178
Leptoria	0.126706	0.687797	0.522139	0.253421	0.803167	0.182741	0.200566	0.0322623	0.0296925	0.107046	0.00529574	0.624943	0.587987	0.1127	0.337181	0.420649	0.854478	0.478123	0	0.922825	0.496306
Leptastrea	0.263059	0.32871	0.798513	0.902503	0.433405	0.471141	0.86177	0.372981	0.530831	0.833339	0.975755	0.817909	0.628897	0.504021	0.818066	0.163699	0.256174	0.202955	0.922825	0	0.403674
Coscinaraea	0.282375	0.115314	0.574418	0.964357	0.391674	0.507494	0.120373	0.940212	0.590718	0.479141	0.553398	0.837555	0.0455689	0.0219596	0.456287	0.246949	0.25676	0.178	0.496306	0.403674	0

## Sheet: Table A6
Table A6 The P-values of the correlation within algae species (top 20).
	Lobophora	Peyssonnelia	Mastophora	unknow	Dictyopteris	Zonaria	Spatoglossum	Caulerpa	Amphiroa	Rhodymenia	Dictyota	Pterocladiella	Hypnea	Tricleocarpa	Sargassum	Prionitis	Padina	Corallina	Gracilaria	Lithophyllum	Asparagopsis
Lobophora	0	0.0602585	0.236221	0.000561726	0.0393441	0.011498	0.339737	0.211396	0.46257	0.000425286	0.101641	0.444512	0.531546	0.69781	0.0232562	0.601391	0.357044	0.616067	0.635929	0.653597	0.221755
Peyssonnelia	0.0602585	0	0.508463	5.17514e-05	0.0282578	0.842942	0.0261302	0.436829	0.500538	0.0183916	0.713781	0.126098	0.661552	0.290643	0.992723	0.167668	0.650763	0.507334	0.839278	0.0955273	0.304699
Mastophora	0.236221	0.508463	0	0.0468562	0.116975	0.515734	0.0873712	0.00550782	0.174643	0.0197046	0.0342955	0.0414586	0.354338	0.025862	0.770408	0.12046	0.151807	0.0350616	0.313634	0.0284459	0.0293285
unknow	0.000561726	5.17514e-05	0.0468562	0	0.330345	0.120399	0.0735099	0.723391	0.863194	0.000807205	0.301971	0.0777201	0.742806	0.581527	0.555679	0.302507	0.927641	0.560198	0.494864	0.869186	0.318876
Dictyopteris	0.0393441	0.0282578	0.116975	0.330345	0	0.15873	0.330614	0.281551	0.414198	0.330614	0.216829	0.237264	0.47791	0.237264	0.44514	0.47791	0.197504	0.47791	0.55016	0.512785	0.44514
Zonaria	0.011498	0.842942	0.515734	0.120399	0.15873	0	0.105499	0.143744	0.634621	0.0325916	0.038457	0.842024	0.24022	0.272886	0.20594	0.24022	0.0304863	0.24022	0.323591	0.279177	0.20594
Spatoglossum	0.339737	0.0261302	0.0873712	0.0735099	0.330614	0.105499	0	0.0259313	0.551867	0.333124	0.0378454	0.758751	0.731461	0.000157038	0.0419661	0.0219356	0.0236752	0.0952288	0.675696	0.841113	8.67723e-07
Caulerpa	0.211396	0.436829	0.00550782	0.723391	0.281551	0.143744	0.0259313	0	0.646802	0.226817	0.852871	0.18726	0.819933	0.0474412	0.950232	0.180547	0.957504	0.514466	0.7895	0.869862	0.185467
Amphiroa	0.46257	0.500538	0.174643	0.863194	0.414198	0.634621	0.551867	0.646802	0	0.0138316	0.231596	0.0501205	0.996397	0.137124	0.509062	0.945987	0.876782	0.0717502	0.21356	0.402313	0.702143
Rhodymenia	0.000425286	0.0183916	0.0197046	0.000807205	0.330614	0.0325916	0.333124	0.226817	0.0138316	0	0.293956	0.057188	0.382568	0.808581	0.0919967	0.030605	0.524519	0.188588	0.155499	0.686612	0.618887
Dictyota	0.101641	0.713781	0.0342955	0.301971	0.216829	0.038457	0.0378454	0.852871	0.231596	0.293956	0	0.0159091	0.0434957	0.0042619	0.0020062	0.000456064	8.94878e-08	0.00490046	0.739082	0.0437512	0.00524437
Pterocladiella	0.444512	0.126098	0.0414586	0.0777201	0.237264	0.842024	0.758751	0.18726	0.0501205	0.057188	0.0159091	0	0.00642191	0.107394	0.800687	0.0081579	0.216793	0.0714915	0.0738775	0.898451	0.188303
Hypnea	0.531546	0.661552	0.354338	0.742806	0.47791	0.24022	0.731461	0.819933	0.996397	0.382568	0.0434957	0.00642191	0	0.00964927	0.972845	1.6657e-05	0.216832	5.25156e-05	0.587787	0.666836	0.0655535
Tricleocarpa	0.69781	0.290643	0.025862	0.581527	0.237264	0.272886	0.000157038	0.0474412	0.137124	0.808581	0.0042619	0.107394	0.00964927	0	0.100225	0.000533871	0.0266587	0.0368129	0.767399	0.316602	1.63567e-05
Sargassum	0.0232562	0.992723	0.770408	0.555679	0.44514	0.20594	0.0419661	0.950232	0.509062	0.0919967	0.0020062	0.800687	0.972845	0.100225	0	0.937313	0.0151878	0.366536	0.709648	0.0985247	0.0304536
Prionitis	0.601391	0.167668	0.12046	0.302507	0.47791	0.24022	0.0219356	0.180547	0.945987	0.030605	0.000456064	0.0081579	1.6657e-05	0.000533871	0.937313	0	0.0511575	9.08184e-07	0.727806	0.604693	0.00273491
Padina	0.357044	0.650763	0.151807	0.927641	0.197504	0.0304863	0.0236752	0.957504	0.876782	0.524519	8.94878e-08	0.216793	0.216832	0.0266587	0.0151878	0.0511575	0	0.0432906	0.191596	0.263294	0.0380028
Corallina	0.616067	0.507334	0.0350616	0.560198	0.47791	0.24022	0.0952288	0.514466	0.0717502	0.188588	0.00490046	0.0714915	5.25156e-05	0.0368129	0.366536	9.08184e-07	0.0432906	0	0.727806	0.103698	0.00193553
Gracilaria	0.635929	0.839278	0.313634	0.494864	0.55016	0.323591	0.675696	0.7895	0.21356	0.155499	0.739082	0.0738775	0.587787	0.767399	0.709648	0.727806	0.191596	0.727806	0	0.94315	0.617456
Lithophyllum	0.653597	0.0955273	0.0284459	0.869186	0.512785	0.279177	0.841113	0.869862	0.402313	0.686612	0.0437512	0.898451	0.666836	0.316602	0.0985247	0.604693	0.263294	0.103698	0.94315	0	0.358844
Asparagopsis	0.221755	0.304699	0.0293285	0.318876	0.44514	0.20594	8.67723e-07	0.185467	0.702143	0.618887	0.00524437	0.188303	0.0655535	1.63567e-05	0.0304536	0.00273491	0.0380028	0.00193553	0.617456	0.358844	0
