# Supplementary material for: The Ecological Mechanism of Coral–Algal Phase Shifts: A Case Study of Wenchang in Hainan Province
Source: Ecol Evol. 2026 Feb 1;16(2):e72746. doi: 10.1002/ece3.72746 (PMC12862236; doi:10.1002/ece3.72746)
Supplement: Supplementary file 2 — Data S2: ece372746‐sup‐0002‐DataS2.xlsx. [file ECE3-16-e72746-s001.xlsx]

## Sheet: TableS1
Table S1 Detailed sampling information for each station
Time	Sites	Lon/E	Lat/N	Depth	Length	Transect numbers	Coral coverage
2020	1	110.643	20.1129	3m~6m	50m	2	0.246
	2	110.77	20.0409	3m~6m	50m	2	0.314
	3	110.961	19.9658	-	-	-	-
	4	111.021	19.6379	3m~12m	50m	3	0.106
	5	110.992	19.6407	3m~6m	50m	2	0.116
	6	110.979	19.6259	3m~6m	50m	2	0.127
	7	110.959	19.6008	3m~6m	50m	2	0.214
	8	110.916	19.5773	3m~6m	50m	2	0.058
	9	110.876	19.5254	3m~12m	50m	3	0.124
	10	110.815	19.4895	-	-	-	-
	11	110.786	19.4484	3m~6m	50m	1	0.212
	12	110.746	19.4059	3m~6m	50m	2	0.102
2021	1	110.643	20.1129	3m~6m	50m	2	0.153
	2	110.77	20.0409	3m~6m	50m	2	0.324
	3	110.961	19.9658	3m~9m	50m	2	0.137
	4	111.021	19.6379	3m~9m	50m	3	0.209
	5	110.992	19.6407	3m~9m	50m	3	0.049
	6	110.979	19.6259	3m~12m	50m	3	0.131
	7	110.959	19.6008	6m~12m	50m	3	0.157
	8	110.916	19.5773	3m~6m	50m	2	0.037
	9	110.876	19.5254	3m~12m	50m	3	0.161
	10	110.815	19.4895	3m~9m	50m	2	0.068
	11	110.786	19.4484	3m~9m	50m	3	0.05
	12	110.746	19.4059	3m~9m	50m	3	0.079
2022	1	110.643	20.1129	3m~6m	50m	2	0.084
	2	110.77	20.0409	3m~9m	50m	3	0.099
	3	110.961	19.9658	3m~6m	50m	1	0.05
	4	111.021	19.6379	3m~6m	50m	1	0.208
	5	110.992	19.6407	3m~9m	50m	2	0.132
	6	110.979	19.6259	3m~9m	50m	3	0.138
	7	110.959	19.6008	3m~12m	50m	2	0.091
	8	110.916	19.5773	3m~9m	50m	2	0.115
	9	110.876	19.5254	3m~9m	50m	3	0.154
	10	110.815	19.4895	3m~9m	50m	2	0.044
	11	110.786	19.4484	3m~9m	50m	3	0.114
	12	110.746	19.4059	3m~9m	50m	3	0.084
2023	1	110.643	20.1129	3m~6m	50m	2	0.105
	2	110.77	20.0409	3m~9m	50m	3	0.07
	3	110.961	19.9658	3m~6m	50m	1	0.104
	4	111.021	19.6379	3m~6m	50m	2	0.341
	5	110.992	19.6407	3m~9m	50m	2	0.225
	6	110.979	19.6259	3m~9m	50m	3	0.112
	7	110.959	19.6008	3m~9m	50m	3	0.126
	8	110.916	19.5773	3m~9m	50m	3	0.202
	9	110.876	19.5254	3m~9m	50m	3	0.158
	10	110.815	19.4895	3m~9m	50m	2	0.044
	11	110.786	19.4484	3m~9m	50m	3	0.123
	12	110.746	19.4059	3m~9m	50m	3	0.064
Note: The "-" in the table indicates that the sea conditions were extremely bad during the investigation period, and artificial diving observations could not be carried out.

## Sheet: TableS2
Table S2 Information on the species diversity of corals and algae at each station
Time	Sites	Algal diversity		Coral diversity		Coral coverage	Algal coverage
		Shannon	Simpson	Shannon	Simpson
2020	1	/	/	1.55	0.74	0.246	-
	2	0	0	1.29	0.67	0.314	0.003
	3	-	-	-	-	-	-
	4	1.31	0.71	1.66	0.79	0.106	0.043
	5	0.62	0.36	1.57	0.74	0.116	0.033
	6	1.61	0.76	1.44	0.7	0.127	0.066
	7	1.31	0.66	1.29	0.69	0.214	0.054
	8	0.62	0.28	1.45	0.74	0.058	0.039
	9	1.36	0.72	1.71	0.78	0.124	0.054
	10	-	-	-	-	-	-
	11	0.12	0.05	0.9	0.53	0.212	0.061
	12	0	0	0.88	0.43	0.102	0.022
2021	1	0.06	0.02	1.32	0.64	0.153	0.0593
	2	0.08	0.03	1.18	0.6	0.324	0.008
	3	/	/	1.36	0.65	0.137	0.0258
	4	0.49	0.26	0.66	0.29	0.209	0.0114
	5	1.91	0.83	1.6	0.76	0.049	0.0338
	6	1.11	0.56	1.63	0.74	0.131	0.0175
	7	1.06	0.54	1.61	0.74	0.157	0.1352
	8	0.5	0.25	1.29	0.66	0.037	0.041
	9	1.73	0.79	1.67	0.73	0.161	0.1405
	10	1.13	0.64	1.5	0.75	0.068	0.0729
	11	0.86	0.38	0.94	0.55	0.05	0.2988
	12	/	/	1.2	0.62	0.079	0.0759
2022	1	0.43	0.22	1.64	0.79	0.084	0.1365
	2	0.53	0.27	1.36	0.68	0.099	0.0875
	3	0.5	0.25	1.58	0.79	0.05	0.246
	4	/	/	0.65	0.33	0.208	-
	5	/	/	1.52	0.72	0.132	-
	6	1.42	0.65	1.6	0.71	0.138	0.2504
	7	/	/	1.09	0.52	0.091	-
	8	1.16	0.67	1.51	0.73	0.115	0.1884
	9	1.32	0.58	1.43	0.67	0.154	0.4657
	10	1.01	0.58	1.25	0.69	0.044	0.1512
	11	/	/	1.65	0.75	0.114	-
	12	0.72	0.34	1.21	0.63	0.084	0.518
2023	1	0.02	0.01	1.52	0.76	0.105	0.2569
	2	0.34	0.14	1.36	0.69	0.07	0.0868
	3	/	/	1.51	0.76	0.104	0.296
	4	1.91	0.8	1.2	0.65	0.341	0.0528
	5	1.8	0.76	1.88	0.82	0.225	0.0606
	6	1.06	0.41	1.26	0.64	0.112	0.2463
	7	0.97	0.4	1.6	0.7	0.126	0.2108
	8	0.89	0.37	1.65	0.76	0.202	0.1616
	9	0.9	0.39	1.7	0.79	0.158	0.3065
	10	0.68	0.33	1.03	0.58	0.044	0.1374
	11	0.79	0.32	1.65	0.74	0.123	0.2573
	12	0.33	0.13	1.48	0.73	0.064	0.5103
Note: The "-" in the table indicates that the sea conditions were extremely bad during the investigation period, and artificial diving observations could not be carried out.The "/" in the table indicates that there is no value for the diversity index.

## Sheet: Table S3
Table S3 Aboundance of coral species in Wenchang from 2020 to 2023
Time	Sites	Acropora	Alveopora	Astreopora	Isopora	Montipora	Leptoseris	Pachyseris	Pavona	Stylocoeniella	Coscinaraea	Turbinaria	Diploastrea	Euphyllia	Fimbriaphyllia	Galaxea	Lithophyllon	Podabacia	Sandalolitha	Blastomussa	Leptastrea	Acanthastrea	Echinophyllia	Lobophyllia	Micromussa	Astrea	Caulastraea	Coelastrea	Cyphastrea	Dipsastraea	Echinopora	Favites	Goniastrea	Hydnophora	Leptoria	Merulina	Mycedium	Oulophyllia	Paragoniastrea	Paramontastraea	Pectinia	Platygyra	Oulastrea	Plesiastrea	Pocillopora	Bernardpora	Goniopora	Porites	Psammocora
2020	1	0.00406504	0	0	0	0.0284553	0	0.0487805	0	0	0	0.00406504	0	0	0	0.223577	0	0	0	0	0	0	0.0121951	0.00406504	0	0	0	0	0.0121951	0.0772358	0.00813008	0.0731707	0.00813008	0	0	0	0	0	0	0	0	0.0731707	0	0.0487805	0	0.0609756	0.0650407	0.243902	0
	2	0	0	0	0	0.00318471	0	0	0	0	0	0.464968	0	0	0	0	0	0	0	0	0.00955414	0.00636943	0	0	0	0	0	0.022293	0.00318471	0.0573248	0	0.0796178	0.00318471	0	0	0	0.00318471	0	0	0	0	0.0732484	0	0.0573248	0	0.089172	0.0414013	0.0859873	0
	4	0.0377358	0	0	0	0.0754717	0	0	0	0	0	0	0	0	0	0.314465	0	0	0	0	0.0125786	0	0.0314465	0.150943	0	0	0	0	0.00628931	0.0628931	0	0.0880503	0	0.00628931	0	0	0	0	0	0	0.00628931	0.0503145	0	0	0.0188679	0	0.119497	0.0188679	0
	5	0	0	0	0	0.00847458	0	0	0	0	0	0.228814	0.0847458	0	0	0.0169492	0	0	0	0	0.0169492	0.00847458	0.00847458	0	0	0	0	0	0.00847458	0.00847458	0	0.279661	0	0.0169492	0	0	0	0	0	0	0	0.0677966	0	0.0169492	0	0.0847458	0.0762712	0.0677966	0
	6	0	0	0.0629921	0	0.259843	0	0	0	0	0	0.023622	0	0	0	0.141732	0	0	0	0	0	0	0	0	0	0	0	0	0	0.0393701	0	0.267717	0	0.015748	0	0	0	0	0	0	0	0.11811	0	0	0	0.015748	0.023622	0.0393701	0.015748
	7	0.0046729	0	0	0	0.163551	0	0	0	0	0	0.0186916	0	0	0	0	0	0	0	0	0.0700935	0	0	0	0	0	0.00934579	0	0	0.0981308	0.046729	0.130841	0	0.0046729	0	0	0	0	0	0	0	0.130841	0	0	0	0.0327103	0.0700935	0.219626	0
	8	0	0	0	0	0.12069	0	0	0.0172414	0	0	0.0172414	0	0	0	0	0	0	0	0	0	0	0	0	0	0	0	0	0	0.0344828	0	0.293103	0	0	0	0	0	0	0	0	0	0.0344828	0	0.224138	0	0.103448	0.103448	0.0517241	0
	9	0	0	0	0	0.306452	0.016129	0.00537634	0.0107527	0	0	0	0.0591398	0	0	0.150538	0	0	0	0	0	0.016129	0	0	0	0.0107527	0	0.0107527	0	0.0913978	0.0107527	0.0806452	0	0.016129	0.00537634	0	0.0107527	0	0	0	0	0.0591398	0	0	0	0	0	0.102151	0.0376344
	11	0	0	0	0	0.0471698	0	0	0	0	0	0	0	0	0	0	0	0	0	0	0	0	0	0	0	0	0	0	0.0377358	0.141509	0	0.160377	0	0.0566038	0	0	0	0	0	0	0	0.188679	0	0.0188679	0	0	0.0566038	0.292453	0
	12	0	0	0	0	0.0588235	0	0	0	0	0	0	0	0	0	0	0	0	0	0	0	0.0588235	0	0	0	0.00980392	0	0.0196078	0	0.0392157	0	0.294118	0.0196078	0.0490196	0.117647	0	0	0	0	0	0	0.186275	0	0	0	0	0	0.137255	0.00980392
2021	1	0	0	0	0	0.0588235	0.0653595	0	0	0.0196078	0	0	0	0	0	0.0261438	0	0	0	0	0	0	0	0	0	0	0	0	0.0457516	0.0326797	0	0.137255	0.0130719	0.0588235	0	0	0	0	0	0	0	0.235294	0	0.00653595	0	0.0849673	0.0588235	0.137255	0.0196078
	2	0	0	0	0	0.0216049	0	0	0	0	0	0.580247	0	0	0	0	0	0	0	0	0.00308642	0.0185185	0	0	0	0	0	0.0277778	0	0.0277778	0	0.0802469	0.0185185	0.00308642	0	0	0	0	0	0	0	0.0277778	0	0.0216049	0	0.037037	0.0802469	0.0493827	0
	3	0.00729927	0	0	0	0.160584	0	0	0	0	0	0.0437956	0	0	0	0.0145985	0	0	0	0	0	0.0145985	0.00729927	0.00729927	0	0	0	0	0.0364964	0.153285	0	0.20438	0	0.0218978	0	0	0	0.0291971	0	0	0	0.10219	0	0.145985	0	0.0437956	0.00729927	0	0
	4	0.0127389	0	0	0.0127389	0.00636944	0	0	0	0	0	0	0	0	0	0.840766	0	0	0.00955416	0	0	0	0.00636944	0	0	0	0	0	0	0.0286625	0	0.022293	0	0	0	0.00318472	0	0	0	0	0	0.00955416	0	0	0.00318472	0.0127389	0.0254777	0.00636944	0
	5	0.027027	0	0	0	0.0405406	0	0	0	0	0	0.148649	0	0	0	0.0675676	0	0	0	0	0	0	0	0	0	0	0	0	0	0.202703	0	0.108108	0	0.0405406	0	0	0	0	0	0	0	0.027027	0	0.202703	0	0.0405406	0.0810811	0	0
	6	0.0152284	0	0	0	0.203046	0	0	0	0	0	0.0913706	0	0	0	0.111675	0.0203046	0	0	0.00507614	0	0	0.0203046	0	0	0	0	0	0.0609137	0.0913706	0	0.0964467	0.00507614	0.0456853	0.0304569	0	0	0	0	0	0	0.101523	0	0.0253807	0	0.0152284	0.0101523	0.0507614	0
	7	0.00851064	0.0170213	0.0468085	0	0.093617	0	0	0	0	0	0.0212766	0	0	0	0.0723404	0	0	0	0	0.0297872	0.0340426	0.0212766	0.00425532	0	0	0	0	0.0297872	0.114894	0	0.106383	0.00851064	0.0553191	0	0	0	0.012766	0	0	0	0.106383	0	0.0212766	0	0.012766	0	0.182979	0
	8	0	0	0	0	0.027027	0	0	0	0	0.0540541	0	0	0	0	0	0	0	0	0	0	0	0	0	0.027027	0	0	0	0.135135	0.0540541	0	0.162162	0	0.0540541	0	0	0	0	0	0	0	0	0	0.0810811	0	0.108108	0.027027	0.27027	0
	9	0.0242915	0	0	0	0.165992	0	0	0.00404858	0	0.0404858	0.00809717	0	0	0	0.0890688	0	0.0202429	0	0	0	0	0.0161943	0.0242915	0	0	0.00809717	0.0323887	0.0242915	0.125506	0.0404858	0.0728745	0.0202429	0.0323887	0	0	0	0	0	0	0	0.0890688	0.00809717	0.00404858	0.00404858	0	0.0364372	0.105263	0.00404858
	10	0	0.0147059	0	0	0.0147059	0	0	0	0	0	0	0	0	0	0.0294118	0	0	0	0	0	0.0735294	0.0294118	0	0	0.0441176	0	0	0.0294118	0.0735294	0	0.117647	0	0.0147059	0	0	0	0	0	0	0	0.0147059	0	0.220588	0	0.0294118	0.0882353	0.205882	0
	11	0	0	0	0	0.0266667	0	0	0	0	0	0	0	0	0	0	0	0	0	0	0.0533333	0	0	0	0	0	0	0.0133333	0.08	0.0666667	0	0.106667	0.0133333	0	0.0133333	0	0	0	0	0	0	0.0533333	0	0	0	0.0266667	0.0266667	0.52	0
	12	0	0	0.0252101	0	0.0336134	0	0	0	0.00840336	0	0	0	0	0	0	0	0	0	0	0	0.00840336	0	0.0168067	0	0.00840336	0	0	0.0252101	0.0756303	0	0.0840336	0.0588235	0.134454	0.0336134	0	0	0	0	0	0	0.0756303	0	0.0168067	0	0.0588235	0.0252101	0.277311	0.0336134
2022	1	0.0714286	0	0	0	0.119048	0	0.130952	0	0	0	0	0	0	0.0595238	0.142857	0	0	0	0	0	0	0	0	0	0	0	0	0.047619	0	0	0.0238095	0	0	0	0	0	0	0	0	0	0.0714286	0	0.0238095	0	0.25	0.0238095	0.0357143	0
	2	0	0	0	0	0.0337838	0	0	0	0	0.0135135	0.445946	0	0	0	0	0	0	0	0	0	0.00675676	0	0	0	0	0	0	0.0135135	0.0743243	0	0.027027	0	0	0	0	0	0	0	0	0	0	0	0.0675676	0	0.182432	0.121622	0.00675676	0
	3	0	0	0	0	0.24	0	0	0	0	0	0.24	0	0	0	0	0	0	0	0	0	0	0	0	0	0	0	0	0	0	0	0.12	0	0	0	0	0	0	0	0	0	0	0	0.2	0	0.2	0	0	0
	4	0	0	0	0	0.0865385	0	0	0	0	0	0	0	0	0	0.807692	0	0	0.00961538	0	0	0	0	0	0	0	0	0	0.0192308	0.0480769	0	0.0192308	0	0.00961538	0	0	0	0	0	0	0	0	0	0	0	0	0	0	0
	5	0	0	0.0151515	0	0.295455	0	0	0	0	0	0.0378788	0	0	0	0.136364	0	0	0	0	0	0	0	0.0151515	0	0	0	0	0.0606061	0.0530303	0	0.0454545	0	0.0227273	0	0	0	0.0227273	0	0	0	0.189394	0	0.0378788	0.00757576	0.0151515	0.0378788	0.00757576	0
	6	0	0	0.0386473	0	0.0821256	0	0	0	0	0	0.0241546	0	0.00966184	0	0.0483092	0	0	0	0	0.0531401	0.00966184	0.0289855	0.00966184	0	0.00483092	0	0	0.00966184	0.0772947	0	0.280193	0	0.00483092	0	0	0	0.0724638	0	0	0	0.0483092	0	0.057971	0	0.0241546	0.0386473	0.0772947	0
	7	0	0	0.043956	0	0.021978	0	0	0	0	0	0.0549451	0	0	0	0.021978	0	0	0	0	0	0	0	0	0	0	0	0	0.043956	0.175824	0	0.164835	0	0.197802	0	0	0	0	0.021978	0.010989	0	0.0549451	0	0.032967	0	0.043956	0.0659341	0.043956	0
	8	0	0	0.0347826	0	0.165217	0	0	0	0	0.0347826	0.026087	0	0	0	0.0173913	0	0	0	0	0	0	0	0	0	0	0	0	0.0434783	0.113043	0	0.0434783	0.00869565	0	0	0	0	0	0	0	0	0.00869565	0	0.0869565	0	0.104348	0.121739	0.191304	0
	9	0.038961	0	0	0	0.125541	0	0	0	0	0.012987	0.004329	0	0	0	0.164502	0.004329	0	0.004329	0	0.004329	0	0.030303	0.025974	0	0	0	0	0.0519481	0.116883	0.021645	0.0822511	0.0909091	0.025974	0	0	0	0	0.004329	0	0	0.121212	0	0	0	0.00865801	0.00865801	0.0519481	0
	10	0	0.0681818	0	0	0	0	0	0	0	0	0	0	0	0	0	0	0	0	0	0	0	0	0	0	0	0	0	0	0.204545	0	0.0681818	0	0	0	0	0	0	0	0	0	0	0	0.409091	0	0.0454545	0.0681818	0.136364	0
	11	0	0	0	0	0.214703	0	0	0.00584795	0	0	0	0	0	0	0.0994152	0.0175439	0	0	0	0.0116959	0.0233918	0	0	0	0	0	0	0.0350877	0.169591	0.0233918	0.0350877	0	0.0877193	0.00584795	0	0	0	0.0116959	0.00584795	0	0.0116959	0	0.0233918	0	0.00584795	0.0292398	0.181287	0.0175439
	12	0	0	0.0555556	0	0.015873	0	0	0	0	0	0.00793651	0	0	0	0.00793651	0	0	0	0	0	0.031746	0	0	0	0	0.00793651	0	0.047619	0.174603	0	0.134921	0.00793651	0.0396825	0	0.0238095	0	0	0	0.00793651	0	0.0238095	0	0	0	0.0555556	0.015873	0.309524	0.031746
2023	1	0	0	0	0	0.0285714	0	0.190476	0.0952381	0	0	0	0	0.0285714	0	0	0	0	0	0	0	0	0	0	0	0	0	0	0	0.114286	0	0.0380952	0	0	0	0	0	0	0	0	0	0.0571429	0	0.133333	0	0.0666667	0.0857143	0.161905	0
	2	0	0	0	0	0	0	0	0.00952381	0	0.0285714	0.438095	0	0	0	0	0	0	0	0	0	0	0	0	0	0	0	0	0	0.0571429	0	0.047619	0	0	0	0	0	0	0	0	0	0	0	0.12381	0	0.152381	0.0761905	0.0571429	0
	3	0	0	0	0	0.134615	0	0	0	0	0	0.115385	0	0	0	0	0	0	0	0	0	0	0	0	0	0	0	0	0	0	0	0.326923	0	0	0	0	0	0	0	0	0	0.0192308	0	0.269231	0	0	0.134615	0	0
	4	0.11437	0	0.00293255	0	0.225806	0	0	0	0	0	0	0	0	0	0.451613	0	0	0	0	0	0.0058651	0	0	0	0.0058651	0	0	0.0117302	0.00879765	0	0.0293255	0.0117302	0.00879765	0	0	0	0.00879765	0.00879765	0	0	0.0703812	0	0.00879765	0.00293255	0	0.00293255	0.0205279	0
	5	0	0	0.00444444	0	0.248889	0	0	0	0	0	0.0977778	0	0	0	0.213333	0	0.0133333	0	0	0.0177778	0.0177778	0.00888889	0.0222222	0	0.00444444	0	0	0	0.0933333	0	0.0488889	0.0133333	0.0311111	0	0	0	0	0	0	0	0.0266667	0	0.0577778	0	0.00444444	0.0488889	0.0266667	0
	6	0.00465116	0	0.00930233	0	0.153488	0	0	0	0	0	0	0	0	0	0.106977	0	0	0	0	0	0	0	0	0	0	0	0	0	0.0232558	0.00930233	0.227907	0	0.102326	0.0511628	0	0	0.00930233	0	0	0	0.12093	0	0.0325581	0	0.00930233	0.027907	0.111628	0
	7	0	0	0.0718232	0	0.0359116	0	0	0	0	0.0165746	0.0165746	0	0	0	0.151934	0.0165746	0	0	0	0.00276243	0.038674	0.0110497	0	0	0.0414365	0	0	0	0.0524862	0.00276243	0.0966851	0.0718232	0.0165746	0.00276243	0	0	0	0.0165746	0	0	0.19337	0	0.0220994	0	0.00828729	0.0110497	0.0994475	0.00276243
	8	0	0	0.0823529	0	0.0431373	0	0	0.027451	0	0.0156863	0.0313725	0	0	0	0.00392157	0	0	0	0	0.0117647	0	0.00784314	0	0	0	0	0	0	0.0470588	0	0.172549	0	0.0627451	0	0	0	0.0117647	0	0	0	0.027451	0	0.141176	0	0.109804	0.0509804	0.152941	0
	9	0.07173	0	0.0168776	0	0.164557	0	0	0	0	0.021097	0	0	0	0	0.223629	0	0.00421941	0	0	0.00421941	0	0	0.0253165	0	0.00421941	0	0	0	0.07173	0.0126582	0.0337553	0.0168776	0.00843882	0.00421941	0.0168776	0	0	0	0	0	0.0421941	0	0.0126582	0	0.00421941	0.00421941	0.21519	0.021097
	10	0	0	0	0	0	0	0	0	0	0	0	0	0	0	0.0227273	0	0	0	0	0	0.0227273	0	0	0	0	0	0	0.0227273	0.0681818	0	0.204545	0.0227273	0.0454545	0	0	0	0	0.0227273	0	0	0.0681818	0	0.0454545	0	0	0.113636	0.340909	0
	11	0.0070922	0	0.0141844	0	0.120567	0	0	0	0	0.0141844	0	0	0	0	0.0638298	0.0141844	0.0283688	0	0	0.0070922	0.0070922	0	0.035461	0	0	0	0	0.0141844	0.170213	0.0283688	0.0851064	0.0212766	0.070922	0	0	0	0	0	0	0	0.0212766	0.0212766	0.0070922	0	0.0070922	0.113475	0.12766	0
	12	0	0	0.202381	0	0.0833333	0	0	0	0	0.0238095	0.0833333	0	0	0	0	0	0	0	0	0	0	0	0	0	0	0	0	0.0119048	0.0952381	0	0.0714286	0.0595238	0.0714286	0.047619	0	0	0	0	0	0	0.0357143	0	0	0	0.0119048	0.047619	0.0952381	0.0595238
[truncated: 1 more columns]

## Sheet: TableS4
Table S4 Aboundance of algal species in Wenchang from 2020 to 2023
Time	Sites	Bryopsis	Caulerpa	Halimeda	Anadyomene	Dictyosphaeria	Valonia	Neomeris	Ulva	Dictyopteris	Dictyota	Lobophora	Padina	Spatoglossum	Zonaria	Colpomenia	Sargassum	Turbinaria	Asparagopsis	Acanthophora	Corallina	Jania	Amphiroa	Lithophyllum	Mastophora	Gelidiophycus	Gelidium	Pterocladiella	Hypnea	Gracilaria	Prionitis	Lithothamnion	Galaxaura	Tricleocarpa	Plocamium	Rhodymenia	unknow	Peyssonnelia
2020	2	0	0	0	0	0	0	0	0	0	0	1	0	0	0	0	0	0	0	0	0	0	0	0	0	0	0	0	0	0	0	0	0	0	0	0	0	0
	4	0	0	0	0	0	0	0	0	0	0	0	0	0	0	0	0	0	0	0	0	0	0	0	0	0	0	0.253743	0	0	0	0	0	0	0	0.11457	0.166029	0.465658
	5	0	0	0	0	0	0	0	0	0	0	0	0	0	0	0	0	0	0	0	0	0	0.773952	0	0	0	0	0	0	0	0	0	0	0	0	0.0299401	0.0108533	0.185254
	6	0	0.278452	0	0	0	0	0	0	0	0	0.0676834	0	0	0.277472	0	0	0	0	0	0	0	0.00367512	0	0.145167	0	0.0076565	0.0676834	0	0	0	0	0	0	0	0.0076565	0.0637021	0.0808526
	7	0	0.0311768	0	0	0	0	0	0	0	0	0	0	0	0.345751	0	0	0	0	0	0	0	0	0	0.106938	0	0	0.0186736	0	0	0	0	0	0	0	0.0191375	0.263634	0.214688
	8	0	0.00461968	0	0	0	0	0	0	0	0	0.0377274	0	0	0.805909	0	0	0	0	0	0	0.0171313	0	0	0.0502069	0	0	0	0	0	0	0	0	0	0	0.00821276	0.0665683	0.00962433
	9	0	0	0	0	0	0	0	0	0	0	0.00120028	0	0	0.324481	0	0	0	0	0	0	0	0	0	0.00120028	0	0	0	0	0	0	0	0	0.00675159	0	0.123554	0.170995	0.371817
	11	0	0	0	0	0	0	0	0	0.974253	0	0	0	0	0	0	0	0	0	0	0	0	0	0	0	0	0	0	0	0	0	0	0	0	0	0	0.0257467	0
	12	0	0	0	0	0	0	0	0	0.995423	0	0	0	0	0.00457666	0	0	0	0	0	0	0	0	0	0	0	0	0	0	0	0	0	0	0	0	0	0	0
2021	1	0	0	0	0	0	0	0	0	0	0	0.381857	0	0.607595	0	0	0	0	0	0	0	0	0	0	0	0	0	0	0	0	0	0	0	0	0	0	0	0.0105485
	2	0	0	0	0	0	0	0	0	0	0	0.984375	0	0	0	0	0	0	0	0	0	0	0	0	0	0	0	0	0	0	0	0	0	0	0	0	0.015625	0
	4	0	0	0	0	0	0	0	0	0	0	0.018315	0.0952381	0	0	0	0	0	0	0	0	0	0	0	0.032967	0	0	0	0	0	0	0	0	0	0	0	0.556777	0.296703
	5	0	0	0	0.00368098	0	0	0	0.00368098	0	0.147239	0.0478528	0.0159509	0	0	0	0	0	0	0	0	0	0.0282209	0	0.106748	0	0.0147239	0.10184	0	0	0	0	0	0	0	0.15092	0.132515	0.246626
	6	0	0.278449	0	0	0	0	0	0	0	0	0	0	0.00317864	0	0	0	0	0	0	0	0	0.0317864	0	0.600763	0	0	0	0	0	0	0	0	0.0190718	0	0.00953592	0.0381437	0.0190718
	7	0	0.00184957	0	0	0	0	0	0	0	0	0	0.0080148	0.626387	0	0	0	0	0.000924784	0	0	0	0	0	0.0607275	0	0	0	0	0.0154131	0	0	0	0.00308261	0	0.0422318	0.2164	0.0249692
	8	0	0.859756	0	0	0	0	0	0	0	0	0.054878	0	0	0	0	0	0	0	0	0	0	0	0	0	0	0	0	0	0	0	0	0	0	0	0	0	0.0853659
	9	0	0.0106762	0	0	0	0	0	0	0	0	0.320285	0	0	0	0	0	0	0	0	0	0	0.0106762	0.00652432	0.160142	0	0	0.014828	0	0.17675	0	0	0	0.0044484	0	0.17586	0.07414	0.0456702
	10	0	0	0	0	0	0	0	0	0	0	0.485004	0	0	0	0	0	0	0	0	0	0	0	0	0.0308483	0	0	0	0	0	0	0	0	0	0	0	0.133676	0.350471
	11	0	0	0.000557802	0.000139451	0.000557802	0	0	0	0	0.0292846	0.738251	0.00780923	0	0	0	0	0	0	0	0	0	0.0108771	0	0.129828	0	0	0.00502022	0.000278901	0.00362571	0	0.00669363	0	0.000557802	0	0.0179891	0.014224	0.0343048
	12	0	0	0	0	0	0	0	0	0	0	0.811642	0	0	0	0	0	0	0	0	0	0	0	0	0	0	0	0	0	0	0	0	0	0	0	0	0.0252608	0.163097
2022	1	0	0	0	0	0	0	0	0	0	0	0.877048	0	0	0	0	0.000915499	0	0	0	0	0	0	0	0	0	0.0112606	0	0.003662	0	0	0	0	0	0	0	0.056761	0.0503525
	2	0	0	0	0	0	0	9.52109e-05	0	0	0.0138056	0.812149	0.0198991	0	0	0	0.00866419	0	0	0	0	0	0	0	0	0	0.00476054	0.0052366	0	0.00476054	0	0	0	0	0	0	0.0314196	0.0992097
	3	0.00203231	0	0	0	0	0	0	0	0	0.00660502	0.851539	0	0	0	0	0.00609694	0	0	0	0	0	0.000508078	0	0	0	0.00152424	0.00304847	0	0.00101616	0	0	0	0	0.00508078	0	0.0172747	0.105274
	6	0	0.0299471	0	0.00435897	6.65491e-05	0.000166373	0	0	0	0.0410941	0.489402	0.00505773	0.0163045	0	0.00236249	0.0808904	0	0.00376002	0	0	0	0	0.00665491	0.110472	0	0	0.000499118	0	0	0	0	0.0299138	0.00818554	0.00199647	0.00133098	0.0407613	0.126776
	8	0	0	0	0	0	0	0	0	0	0.00398142	0.325149	0	0	0	0	0	0	0	0	0	0	0	0.0159257	0.270737	0	0	0	0	0	0	0	0	0	0.00132714	0	0.0763106	0.306569
	9	0	0	0	0	0	0	0	0	0	0.00989532	0.605887	0.00259461	0	0	0.000268408	0	0	0.000536817	0	0.0458084	0	0	0.045361	0.0815067	0	0	0.00196833	0.0032209	0	0	0	0.000536817	0.00155677	0.0183412	0.0152098	0.0196833	0.145388
	10	0	0	0	0	0	0	0	0	0	0.0343117	0.458537	0.0119057	0	0	0	0.00248036	0	0	0	0.000826788	0	0	0.0773047	0.00785449	0	0	0	0	0	0	0	0.00496073	0	0.00206697	0	0.0289376	0.370814
	12	0	0	0	0	0	0	0	0	0	0.0480178	0.739329	0.0130782	0.00434331	0	0.00180971	0.118355	0	0	0	0	0	0	0.0176146	0.0132712	0	0	0	0	0	0	0	0	0.00615303	0	0	0.00687692	0.0311512
2023	1	0	0	0	0	0	0	0	0	0	0	0.997034	0	0	0	0	0	0	0	0	0	0	0	0	0	0	0	0	0	0	0	0	0	0	0	0	0.00296589	0
	2	0.000959693	0.0518234	0	0	0	0	0	0	0	0	0.914587	0.00287908	0.00671785	0	0	0	0	0	0	0	0	0	0	0	0	0	0	0	0	0	0	0	0.00191939	0	0	0.00479846	0.0163148
	4	0.00242131	0.00242131	0	0	0	0	0	0	0	0.0581114	0.210654	0.00726392	0	0	0	0	0.0847458	0	0	0	0	0.0217918	0	0	0	0.0217918	0.031477	0.0871671	0	0.0774818	0	0	0.305085	0	0	0.0193705	0.0702179
	5	0	0	0	0	0	0	0	0.0164948	0	0.00824742	0.00412371	0.00206186	0	0	0	0	0	0	0	0.140206	0	0	0	0.0391753	0.0556701	0.00412371	0.0804124	0.435052	0	0.0865979	0	0	0.00824742	0	0	0.0989691	0.0206186
	6	0	0.017253	0	0	0	0	0	0	0	0.0219892	0.560555	0.00270636	0.179296	0	0	0.0375507	0	0.0280785	0	0.00913396	0	0	0	0.0656292	0	0.00202977	0.00608931	0.00811908	0	0.0128552	0	0	0.0108254	0.00135318	0	0.0236806	0.0128552
	7	0.000395257	0.000790514	0	0	0	0	0	0	0	0.0146245	0.617787	0.00395257	0.128854	0	0	0	0	0.00909091	0	0.0027668	0	0	0	0.110277	0.00909091	0.00237154	0.012253	0.00988142	0.00118577	0.0284585	0	0	0.000790514	0.00355731	0	0.013834	0.0300395
	8	0	0.00309438	0	0.00206292	0	0	0	0	0	0.0335224	0.730789	0.00618876	0.0159876	0	0	0.0221764	0	0.0108303	0	0.00103146	0	0	0	0.0995358	0	0	0.00309438	0	0	0.00412584	0	0	0.0335224	0.00206292	0	0.0175348	0.0144404
	9	0	0.000271887	0	0.000815661	0	0	0	0	0	0.0111474	0.759108	0.000543774	0.00190321	0	0	0	0	0.00163132	0.00299076	0.00380642	0	0	0.00135943	0.118543	0	0	0.00299076	0.0165851	0	0.0410549	0.000543774	0	0.0103317	0.0040783	0	0.00190321	0.0203915
	10	0	0.00181984	0	0	0	0	0	0	0	0.0737034	0.716106	0.0100091	0.00272975	0	0	0	0	0	0	0.000909918	0	0	0	0.141947	0	0	0	0	0	0.0318471	0	0	0	0	0	0.0100091	0.010919
	11	0	0	0	0	0	0	0	0	0	0.0404793	0.771697	0.00129534	0.00712435	0	0	0	0	0.0430699	0	0	0	0.0103627	0	0.0476036	0	0.00161917	0.00259067	0	0	0.00226684	0.00161917	0.000647668	0.015544	0	0	0.0103627	0.0437176
	12	0	0	0	0	0	0	0	0	0	0.0176355	0.905944	0.00653168	0.00375572	0	0	0.0194317	0	0.00261267	0	0	0	0.000326584	0	0.0202482	0	0	0	0	0	0	0.0019595	0	0.0213912	0	0	0	0.000163292

## Sheet: TableS5
Table S5 Proportion of coral communities and environmental factors in Wenchang from 2020 to 2023
Time	sites	Coral species	Coral cover	Recruitment of_ hard coral ( ind/m2)	Coral mortality	Coral bleaching	Rock	Graqvel	Sand	Macroalgae cover	Fish density(ind/250m2)	Invertebrate(ind/100m2)	Temperature	Salinity	pH	DO (mg/L)	COD (mg/L)	Suspended soil (mg/L)	NO3--N (mg/L)	NO2--N (mg/L)	NH4+-N (mg/L)	PO43--P (mg/L)	TN (mg/L)	TP (mg/L)	Chlorophyll a (mg/L)
2020	1	23	0.246	1	0	0.098	0.518	0	0.21	0.019	3	31.5	29.7	33.2115	8.33	5.365	0.595	6.8	0.0238	0.00675	0.0164	0.0032	0.1825	0.01355	4.685
	2	18	0.314	3	0	0	0.515	0	0.118	0	83.5	95	30	33.2445	8.315	5.585	0.33	7.5	0.03475	0.0054	0.0206	0.0054	0.2505	0.01495	5.645
	4	26	0.106	2.53	0.006	0.031	0.553	0.006	0.263	0.04	46	44.67	29.4	32.1495	8.435	6.24	0.465	8.4	0.0089	0.00445	0.0195	0.00275	0.23	0.0127	9.285
	5	22	0.116	0.6	0.009	0.009	0.385	0.002	0.178	0.023	41	264.5	29.7	31.767	8.415	6.385	0.54	9.8	0.01145	0.00325	0.0181	0.00255	0.201	0.01365	12.33
	6	20	0.127	0.2	0.031	0.118	0.717	0	0.038	0	24.5	106.5	29.6	31.805	8.405	6.08	0.555	5.35	0.0037	0.002	0.0062	0.002	0.1495	0.00965	14.055
	7	23	0.214	1.4	0	0.014	0.448	0.001	0.122	0.125	31	173.5	30	32.2325	8.415	6.04	0.25	5.4	0.00855	0.0032	0.01715	0.0041	0.1645	0.01075	5.52
	8	10	0.058	0.2	0.049	0	0.901	0	0.038	0	39.5	149	29.9	32.1735	8.42	6.235	0.41	6.4	0.00565	0.00205	0.01895	0.0011	0.151	0.00865	6.14
	9	30	0.124	0.4	0	0.011	0.451	0.295	0.015	0.109	11.3	14.67	30.4	31.901	8.455	6.165	0.51	6.6	0.00795	0.0022	0.01645	0.0009	0.161	0.0108	5.525
	11	13	0.212	0.8	0.009	0.085	0.626	0	0.016	0.146	2	171	22	33.8375	8.31	6.31	0.38	2	0.0256	0.01335	-	0.00335	0.359	0.0195	1.43
	12	17	0.102	0.8	0.366	0	0.792	0	0	0.039	10	228	22.3	33.851	8.31	6.265	0.34	6.5	0.07605	0.0076	-	0.0094	0.283	0.0208	1.61
2021	1	23	0.153	0.4	0	0	0.478	0.056	0.178	0.135	3.5	88	29.9	33.838	8.055	5.17	0.4	8.95	0.0141	0.0661	0.02595	0.10615	0.2395	0.02055	1.08
	2	29	0.324	1.8	0	0	0.356	0.185	0.09	0.015	109.5	776.5	30	34.2175	8.085	5.76	0.305	9.5	0.004545	0.03085	0.0192	0.054595	0.196	0.04005	0.475
	3	23	0.137	4.6	0	0	0.498	0	0.101	0.004	37.5	476	28.5	34.4395	8.095	5.655	0.42	13.2	0.0013475	0.0218	0.011775	0.0349225	0.1885	0.0237	0.845
	4	24	0.209	2.4	0	0	0.679	0	0.063	0.009	84.3	112.67	30.05	33.8175	8.155	6.035	0.495	5.3	0.00108	0.00929	0.0211	0.03147	0.209	0.052	0.27
	5	21	0.049	0.8	0	0	0.514	0	0.329	0.007	12.3	113.67	29.95	33.8565	8.11	5.61	0.315	12.2	0.001765	0.011215	0.01197	0.02495	0.205	0.06295	0.96
	6	40	0.131	3.2	0.01	0	0.637	0	0.142	0.039	9	75.33	29.8	33.727	8.1	5.49	0.39	11.2	0.0014	0.00716	0.01995	0.02851	0.221	0.02735	1.375
	7	37	0.157	2.3	0	0	0.589	0	0.137	0.072	4	177.33	29.7	33.7095	8.085	5.33	0.32	12.4	0.002025	0.018075	0.01775	0.03785	0.1895	0.0611	0.755
	8	11	0.037	1.8	0	0	0.564	0	0.126	0.311	3.5	42	30.5	33.8185	8.09	5.545	0.4	10.5	0.00245	0.01036	0.02425	0.03706	0.153	0.07305	0.32
	9	55	0.161	4.1	0	0	0.305	0.001	0.061	0.445	24.7	67	30	33.8595	8.1	5.76	0.245	8.3	0.00219	0.006215	0.02125	0.029655	0.12	0.0742	0.265
	10	25	0.068	0.8	0.029	0.015	0.484	0	0.228	0	65	73.5	30.4	31.9605	7.975	5.725	0.485	8.95	0.00475	0.0218	0.02075	0.0473	0.1745	0.03095	0.585
	11	25	0.05	1.2	0	0.027	0.392	0	0.109	0.443	56	39.33	31.35	33.231	8.165	6.375	0.545	8.5	0.001255	0.01124	0.00994	0.022435	0.151	0.0247	0.105
	12	32	0.079	0.7	0	0	0.271	0.236	0.074	0.331	23	43	28.95	33.066	8.055	4.445	0.405	22.8	0.002125	0.02595	0.01263	0.040705	0.1445	0.0098	1.685
2022	1	15	0.084	0.4	0	0	0.244	0.007	0.442	0.207	48	160	26.1	32.6015	8.165	6.695	0.43	9.65	0.02155	0.00188	0.0274	0.001995	0.1295	0.007095	0.78
	2	17	0.099	1.1	0	0	0.174	0.548	0.111	0.054	19	125.33	26.1	33.083	8.02	4.7	0.465	5.9	0.006285	0.000889	0.0202	0.001895	0.134	0.007885	0.1
	3	4	0.05	2.4	0	0	0.672	0.006	0.068	0.204	26	166	24	33.5255	8.15	6.83	0.51	5.7	0.0122	-	0.00666	0.001285	0.171	0.006305	0.36
	4	11	0.208	0	0	0	0.752	0.014	0.022	0.002	1	31	-	-	-	-	-	-	-	-	-	-	-	-	-
	5	24	0.132	0.4	0	0	0.421	0	0.38	0.012	0.5	94	-	-	-	-	-	-	-	-	-	-	-	-	-
	6	34	0.138	3.7	0.005	0	0.457	0	0.021	0.265	10.7	214.67	-	-	-	-	-	-	-	-	-	-	-	-	-
	7	25	0.091	1.2	0	0	0.404	0	0.297	0.178	2.5	113.5	-	-	-	-	-	-	-	-	-	-	-	-	-
	8	30	0.115	0.6	0	0	0.434	0	0.258	0.155	3.5	84.5	-	-	-	-	-	-	-	-	-	-	-	-	-
	9	37	0.154	0.9	0	0	0.337	0	0.091	0.412	33.7	24.7	26.3	33.373	8.03	6.275	0.19	11.3	0.0134	0.001655	0.01905	0.00195	0.1316	0.00705	0.465
	10	12	0.044	2.8	0	0	0.588	0	0.276	0.092	13.5	60.5	26.8	31.096	8.09	6.64	0.64	12.9	0.0295	0.0036	0.016	0.00561	0.204	0.0156	2.07
	11	37	0.114	2.4	0	0	0.431	0.001	0.032	0.418	3	33.3	26.4	32.792	8.155	7.22	0.31	10.15	0.00563	0.001285	0.01385	0.001955	0.1345	0.00947	1.775
	12	34	0.084	0.7	0.008	0.016	0.265	0.009	0.034	0.596	11.7	38	26.5	33.2115	8.155	7.065	0.25	9.25	0.0013	0.000712	0.01575	0.001535	0.12	0.009295	0.43
2023	1	17	0.105	1	0	0	0.204	0	0.467	0.219	413	115	29.9	34.1855	8.095	6.795	0.345	8.7	0.01415	0.09745	0.029	0.00419	0.236	0.007935	0.08
	2	16	0.07	1.5	0	0	0.34	0.265	0.226	0.09	19	110.67	28.4	34.1655	8.095	8.365	0.43	7.8	0.00709	0.0668	0.0465	0.00661	0.261	0.00724	0.05
	3	8	0.104	0.4	0	0	0.408	0	0.2	0.286	0	190	27.65	34.7675	8.035	6.275	0.685	8.35	0.004905	0.0419	0.04665	0.003425	0.1665	0.006305	0.285
	4	34	0.341	1.4	0.006	0.003	0.511	0.024	0.077	0.038	64	61.5	29.8	34.2315	8.07	6.435	0.41	7.75	0.0009505	0.02825	0.02855	0.000765	0.2385	0.005545	0.03
	5	44	0.225	1.2	0	0.004	0.522	0	0.078	0.017	552	480	29.7	34.3875	8.02	6.095	0.295	9.35	0.001955	0.03325	0.0383	0.00616	0.188	0.00847	0.04
	6	30	0.112	0.5	0.034	0	0.392	0	0.023	0.405	16.67	215.33	29.4	34.121	8.05	6.565	0.375	9.5	0.00143	0.0243	0.0355	0.01071	0.2045	0.0117	0.03
	7	47	0.126	2.8	0	0	0.365	0	0.244	0.231	33.67	157	29.65	34.4465	8.1	5.92	0.32	8.85	0.0008625	0.0294	0.0405	0.00239	0.149	0.006745	0.05
	8	35	0.202	0.8	0	0	0.583	0	0.041	0.103	26	179	29.75	34.617	8.075	6.05	0.455	8.6	0.0011335	0.02335	0.03635	0.010165	0.189	0.0144	0.045
	9	40	0.158	0.7	0	0	0.356	0	0.068	0.404	18	39.67	29.75	34.6255	8.09	6.38	0.605	6.1	0.0010135	0.02295	0.02985	0.004145	0.108	0.005625	0.03
	10	19	0.044	0	0	0	0.547	0	0.237	0.164	20.5	79	27.9	34.317	8.075	5.72	0.42	7.3	0.002125	0.0381	0.03205	0.00555	0.1955	0.00832	0.04
	11	37	0.123	0.8	0	0.008	0.564	0	0.042	0.271	32.33	65	28.15	34.434	8.075	6.025	0.25	13.4	0.00144825	0.0399	0.029325	0.00298	0.138	0.00888	0.075
	12	29	0.064	0.7	0	0	0.259	0	0.151	0.526	8	81	28.2	34.557	8.08	6.21	0.6	10.9	0.00111775	0.037275	0.037175	0.003095	0.1435	0.008715	-
Note: The "-" in the table indicates that the sea conditions were extremely bad during the investigation period, and artificial diving observations could not be carried out.

## Sheet: TableS6
Table S6 The R-values of the correlation between the 20 most abundant coral species and environmental factors
Environmental factors Coral species	Rock	Graqvel	Sand	Fish density	Invertebrate	Temperature	Salinity	pH	DO	COD	Suspended soil	NO3-	NO2-	NH4+	PO43+	TN	TP	Chlorophyll a
Porites	-0.108803	-0.0706814	-0.0626188	-0.256604	-0.449377	0.157541	-0.110036	0.00142645	-0.0305674	-0.0688836	0.0619065	-0.012345	0.0621996	-0.101721	0.183858	-0.247745	0.11727	-0.0867372
Favites	0.315806	-0.296917	-0.0632168	-0.228402	0.287888	0.0818258	-0.0159815	0.045871	-0.162914	0.0507639	0.109322	-0.098206	0.0581632	-0.120359	0.140201	0.057216	0.221352	0.235337
Galaxea	0.162252	-0.0790154	-0.126289	0.0337115	-0.247578	-0.0530137	0.0267963	0.107217	0.0837888	0.0132233	-0.121439	-0.233952	-0.125615	0.0772318	-0.254489	-0.0642057	-0.143673	-0.0760464
Montipora	0.090385	-0.00559734	-0.454337	-0.149471	-0.0134453	-0.0288439	0.109948	0.0483795	0.102398	-0.184059	-0.0363541	-0.225489	-0.138625	-0.0370042	-0.29068	-0.305946	-0.212864	0.0113076
Dipsastraea	-0.0196814	-0.13806	-0.0300257	-0.2137	-0.37489	-0.129347	-0.0742572	0.00893071	-0.0832395	-0.40194	0.373864	0.00053508	-0.184662	-0.426136	0.0458952	-0.227066	0.190239	0.081713
Turbinaria	-0.020555	0.0777708	0.053108	0.0820925	0.634029	-0.00198196	0.163846	0.0369452	-0.191431	-0.139602	-0.0510654	-0.0112337	0.00421265	0.0260403	0.0654836	0.184729	0.0843756	0.10522
Platygyra	-0.0578957	-0.0515206	0.00661115	0.0203707	0.134113	0.0469489	0.0256688	0.119879	-0.239907	-0.247172	0.0273976	-0.00875479	0.0298377	-0.103979	0.0396622	0.0379397	-0.0131016	0.166926
Plesiastrea	0.132918	-0.338313	0.385147	-0.0890091	0.382302	-0.108897	0.213322	-0.314027	-0.0738124	0.188046	0.203029	0.148212	0.271523	0.251492	0.198835	0.254501	0.0113177	-0.109642
Goniopora	0.0187007	0.0312913	0.365118	0.112561	0.2464	-0.0747394	-0.0384688	-0.105731	-0.0540144	0.107901	-0.127622	0.401957	0.209852	0.202336	0.052162	0.225705	-0.00512093	0.0627835
Bernardpora	-0.127124	0.147196	0.231898	0.0291078	0.219517	-0.0102332	-0.247565	0.0894599	-0.127948	0.08837	0.0969411	0.367725	-0.148967	-0.133635	0.138624	0.112682	0.149789	0.229398
Hydnophora	0.134957	-0.057857	-0.345242	-0.393509	-0.1322	-0.156162	0.181724	-0.312006	-0.234293	-0.418475	0.53439	-0.376694	0.126314	0.000243014	0.221386	-0.131425	0.173998	-0.134191
Cyphastrea	-0.128859	0.123199	0.0665849	-0.204147	-0.404217	-0.133321	-0.170332	-0.111544	-0.208641	-0.161094	0.439373	-0.0299739	-0.214698	-0.276319	0.151926	-0.270219	0.215499	0.0751761
Astreopora	0.0221295	-0.151957	-0.365705	-0.171996	0.0417315	-0.218087	0.207725	-0.120807	-0.0173245	-0.0877669	0.11198	-0.508603	0.0959093	0.0664554	-0.0291333	-0.328851	-0.152123	-0.229447
Goniastrea	-0.205136	-0.00106106	-0.105237	0.00779583	-0.265804	-0.0784096	0.374287	-0.321899	-0.248527	-0.38341	0.199046	-0.347071	0.28207	0.109122	0.107141	-0.314721	-0.15219	-0.351337
Acropora	0.0468068	-0.052386	0.0683511	0.126578	-0.138255	-0.0813239	0.184066	0.0151464	0.0236874	-0.131056	0.16253	-0.253412	-0.0923898	0.0275369	-0.0572141	-0.0584337	-0.0221152	-0.123746
Acanthastrea	-0.112486	0.19515	-0.138852	0.1262	0.0584084	-0.100575	0.0121966	-0.196678	-0.15995	-0.260619	0.196871	-0.208463	0.0474679	-0.0507612	-0.0681651	-0.138918	-0.0632867	-0.0763668
Pachyseris	-0.243223	0.10747	0.237051	0.0202319	-0.142038	0.0273112	-0.168872	0.30938	0.160526	0.185903	-0.127102	0.434934	-0.0725623	-0.00879491	-0.267365	-0.0321052	-0.17282	0.130211
Lobophyllia	-0.102367	-0.0336332	-0.17837	0.198804	-0.202721	-0.213216	0.211627	-0.188014	-0.0498217	-0.223604	0.244414	-0.127305	0.0831684	0.0485807	0.0275016	-0.320341	-0.136849	-0.119106
Leptoria	-0.0951895	0.119165	-0.366319	-0.258952	-0.27406	0.0556284	-0.18703	0.0546898	0.0456513	0.00684169	0.214025	-0.173446	-0.0730007	-0.252253	0.0813125	-0.0571103	0.110326	0.0704342
Leptastrea	0.201425	-0.0834709	-0.0749603	0.209628	0.155218	0.111518	-0.120142	0.21051	0.0607581	-0.172939	0.0820234	0.0223273	-0.0763987	-0.112237	-0.0116945	0.0571126	0.14641	0.142435
Coscinaraea	-0.211564	-0.00975501	-0.0922733	-0.12338	-0.139338	-0.0586702	0.397413	-0.236911	-0.0429874	-0.145565	-0.0420426	-0.213192	0.112107	0.443835	-0.0103913	-0.361929	-0.148155	-0.474863

## Sheet: TableS7
Table S7 The R-values of the correlation between the 20 most abundant algae species and environmental factors
Environmental factors Algae species	Rock	Graqvel	Sand	Fish density	Invertebrate	Temperature	Salinity	pH	DO	COD	Suspended soil	NO3-	NO2-	NH4+	PO43+	TN	TP	Chlorophyll a
Lobophora	-0.564588	0.137437	0.0433618	0.218316	-0.0539003	-0.271866	0.331102	-0.299941	0.131414	-0.0574588	0.0212624	0.0880557	0.278541	0.291263	-0.00167392	-0.156371	-0.359224	-0.38486
Peyssonnelia	0.0523368	0.174031	0.0846012	-0.0747367	-0.362755	-0.00736958	-0.575393	0.180996	0.00501546	0.29678	0.0628657	0.0978016	-0.481779	-0.465731	-0.156469	-0.191774	0.157807	0.366115
Mastophora	0.293776	-0.577096	-0.233459	-0.187555	-0.0414437	0.0823608	0.20739	0.0734137	-0.0994218	-0.11457	-0.137369	-0.502247	-0.0695295	-0.0585692	0.0438413	-0.336915	0.0899088	-0.168685
unknow	0.290444	0.006256	-0.0964722	0.0959706	0.172183	0.122603	-0.418255	0.191712	-0.121709	0.043831	-0.114697	-0.0227368	-0.38783	-0.36777	-0.00936142	-0.0765758	0.259779	0.331661
Zonaria	0.272974	0.0681806	-0.374055	-0.0677957	0.0324186	0.231797	-0.442661	0.52277	0.0695585	0.113256	-0.484002	0.197475	-0.407296	-0.389613	-0.409653	-0.168605	-0.100203	0.483574
Spatoglossum	0.0917375	-0.125804	-0.0773877	-0.492811	0.140609	-0.288744	0.498106	-0.277875	-0.0717046	-0.186358	0.185252	-0.391687	0.426806	0.445129	0.181039	0.0785829	-0.0830509	-0.399024
Caulerpa	0.316392	-0.19568	-0.199888	-0.361322	0.135961	0.0960258	0.199855	0.076274	-0.0380796	-0.0492578	-0.240757	-0.289776	0.0516353	0.224372	0.0371477	0.0180197	0.0104014	-0.15517
Amphiroa	0.145815	-0.0819033	-0.027338	-0.00266712	-0.0791114	0.164539	-0.020889	0.209222	-0.0175571	0.013121	0.150692	-0.271135	-0.0440002	-0.261334	-0.0400001	0.0526757	0.20889	0.0996059
Rhodymenia	0.142177	0.0131946	-0.0182313	-0.160203	-0.104715	0.258796	-0.408778	0.536453	-0.0620588	-0.0743263	-0.0178434	0.124118	-0.438254	-0.566627	-0.102001	-0.0684643	0.350215	0.512199
Dictyota	-0.0141197	-0.232752	-0.0813671	-0.125395	-0.154163	-0.3547	0.405653	-0.330583	0.183525	-0.0713773	0.139885	-0.492991	0.13336	0.134846	-0.251862	-0.146386	-0.28418	-0.554894
Pterocladiella	0.0208153	-0.102472	-0.135014	0.140309	0.0854308	-0.0554176	0.215585	-0.0191977	0.0575976	-0.143223	-0.209322	-0.334632	-0.0297548	0.0551284	-0.23457	-0.142409	-0.164838	-0.22446
Hypnea	-0.244729	-0.164815	-0.0755685	0.266712	0.0226667	-0.167434	0.378668	-0.259079	0.3787	-0.0447005	0.0173363	-0.362698	0.14	0.384446	-0.266668	-0.222038	-0.530669	-0.538717
Tricleocarpa	0.0244671	-0.087049	-0.485284	-0.177737	-0.138734	-0.0970265	0.512037	-0.239971	0.231212	-0.210267	0.10069	-0.599161	0.209013	0.366732	-0.150417	-0.128989	-0.214672	-0.555122
Sargassum	-0.212201	0.120574	-0.158019	-0.230569	0.136132	-0.498039	-0.0894298	-0.176407	0.300609	0.102425	0.110315	-0.0183843	-0.316979	0.0556452	-0.201714	-0.199015	-0.113278	-0.189388
Prionitis	0.0920234	-0.274439	-0.206257	0.12002	0.146667	-0.202613	0.710225	-0.417109	0.133345	-0.0602678	-0.0766798	-0.584273	0.498224	0.666225	-0.168889	-0.0573431	-0.474668	-0.734816
Padina	0.0527312	-0.165967	-0.020061	-0.152144	-0.00763257	-0.318074	0.28276	-0.278499	0.0995868	0.0492938	-0.00470458	-0.480981	0.0457954	0.0679831	-0.0727757	0.000355063	-0.107744	-0.504713
Corallina	0.000222279	-0.43245	-0.0831253	0.00355616	0.0982226	-0.347781	0.434224	-0.430908	0.208018	-0.0538185	0.0933493	-0.244021	0.189334	0.452002	-0.0822225	-0.163139	-0.365335	-0.511369
Gracilaria	-0.213632	0.0233855	0.0254462	-0.0917401	0.0607928	0.0402489	0.0626675	-0.0468072	-0.281893	-0.10305	-0.0674993	-0.218819	-0.0752545	-0.0621318	0.0832888	-0.329997	0.149706	-0.179924
Lithophyllum	-0.249259	-0.0668156	-0.142766	-0.211605	-0.478308	-0.282815	-0.0557044	-0.0749719	0.324211	-0.114441	0.133659	0.0463349	-0.344135	-0.159347	-0.156669	-0.425889	-0.0814141	-0.0693975
Asparagopsis	0.0466408	-0.397987	-0.262289	-0.14821	0.110554	-0.272937	0.497611	-0.329264	0.0446462	-0.205136	0.238561	-0.413737	0.234899	0.394536	-0.0411365	-0.262289	-0.214798	-0.454482

## Sheet: TableS8
Table S8 The R-values of the correlation between three typical algal functional groups and environmental factors
Environmental factors Algal functional groups	Rock	Graqvel	Sand	Fish density	Invertebrate	Temperature	Salinity	pH	DO	COD	Suspended soil	NO3-	NO2-	NH4+	PO43+	TN	TP	Chlorophyll a
crustose coralline algae	0.0418025	0.164173	0.0780806	-0.093797	-0.388165	-0.0234487	-0.571047	0.171787	0.0188916	0.277206	0.058853	0.0966313	-0.504514	-0.47108	-0.164828	-0.205818	0.153795	0.357919
macroalgae	-0.26728	-0.0284269	0.00150426	-0.0188869	0.132019	-0.0730014	0.56016	-0.212905	0.0352636	-0.179614	-0.010697	-0.0558202	0.473262	0.492981	0.121658	0.126358	-0.217914	-0.413978
turf algae	-0.0530608	-0.0348713	-0.0321935	0.19442	0.134867	-0.147558	0.155366	0.0405244	0.114376	-0.135328	-0.162227	-0.238104	-0.106095	0.0776831	-0.300303	-0.214923	-0.231251	-0.179732

## Sheet: TableS9
Table S9 The R-values of the correlation between the 20 most abundant algae and the 20 most abundant coral species
Coral species Algae species	Porites	Favites	Galaxea	Montipora	Dipsastraea	Turbinaria	Platygyra	Plesiastrea	Goniopora	Bernardpora	Hydnophora	Cyphastrea	Astreopora	Goniastrea	Acropora	Acanthastrea	Pachyseris	Lobophyllia	Leptoria	Leptastrea	Coscinaraea
Lobophora	0.0436992	-0.366392	-0.334553	-0.327262	-0.0730752	0.158438	-0.321835	0.22632	0.101555	0.416735	-0.216587	-0.0768364	0.20142	0.168145	-0.161328	-0.0101743	0.184499	0.0120885	-0.0555363	-0.199374	0.272992
Peyssonnelia	-0.199736	-0.169154	0.34056	0.116709	0.144867	-0.141524	-0.301817	-0.0476131	0.0457995	0.0412518	-0.2451	0.102618	-0.0801975	-0.265364	0.222203	-0.0498657	0.0103043	0.211019	-0.16373	0.0959367	-0.0209315
Mastophora	0.170488	0.140985	0.324139	0.342262	0.338657	0.0447469	0.139681	-0.0572753	-0.0680443	-0.283843	0.0862082	0.0456132	0.380567	0.260833	0.154205	-0.145772	-0.249856	0.15307	0.0429973	0.141491	0.208467
unknow	-0.300467	-0.114529	0.407159	0.356628	0.179611	0.0189994	-0.0315347	0.0165522	0.0824391	-0.14428	-0.20548	-0.0669484	-0.102385	-0.32479	0.262047	-0.0471271	0.0727878	0.10041	-0.137981	0.168087	-0.279895
Dictyopteris	0.214179	0.302195	-0.246222	-0.0254807	0.0504382	-0.220027	0.352472	-0.175145	-0.13005	-0.33135	0.242655	0.00475843	-0.151585	0.0458604	-0.143157	0.124042	-0.0670287	-0.117114	0.248155	-0.134669	-0.143077
Zonaria	-0.0248552	0.368455	-0.0889563	0.362928	-0.11162	-0.0362881	0.253358	-0.251227	-0.119963	-0.115306	-0.121496	-0.377116	-0.0798177	-0.19147	-0.235499	0.0293327	0.161722	-0.192657	0.200011	0.00204494	-0.235367
Spatoglossum	0.229183	0.231871	0.110816	-0.023644	0.0400982	0.0442799	0.166782	-0.00048662	-0.123363	-0.0656912	0.453534	0.0706577	0.600751	0.256973	-0.0326151	0.124249	-0.198522	0.0122291	0.0891779	0.129569	0.213284
Caulerpa	0.0585417	0.316773	0.0814691	0.245656	-0.160532	0.104776	0.172579	0.114201	-0.187467	-0.035808	0.0848588	-0.0636505	0.209088	-0.113764	0.0335719	-0.200682	-0.219418	-0.0716773	-0.0441363	0.0529004	0.233998
Amphiroa	-0.282818	0.0548445	0.127841	0.261906	0.00938829	0.213855	0.0422371	-0.156396	-0.10929	-0.111354	0.129666	0.126318	-0.0543705	0.101494	0.301187	-0.182685	-0.166937	-0.0157057	0.161459	0.0825594	-0.00714336
Rhodymenia	-0.173926	0.228486	0.262657	0.319285	0.234057	0.0925442	0.27682	-0.2837	-0.0572585	-0.230947	-0.0269298	0.0805422	-0.154302	-0.112153	0.307981	-0.14429	0.0284536	0.183779	0.0505853	0.359678	-0.164503
Dictyota	0.0315452	-0.00077279	0.0969713	-0.0207634	0.250303	-0.00915539	-0.244994	0.134981	0.0184808	-0.135445	0.127427	-0.02376	0.343409	0.223677	0.0688713	0.0892082	-0.251018	0.098244	-0.036725	0.0616398	0.136277
Pterocladiella	-0.356882	-0.0202088	0.394588	0.453567	-0.00173635	0.099753	0.0953455	-0.133792	-0.0444425	-0.277635	-0.0157667	-0.265233	0.091372	-0.0126159	0.292618	-0.15395	-0.240425	0.376041	-0.151399	0.285892	0.0910576
Hypnea	-0.113304	-0.300838	0.514978	0.330295	-0.219175	-0.23351	0.21817	-0.122223	-0.416247	-0.277319	-0.0186958	-0.00970501	0.0475534	0.29814	0.338064	0.0172846	0.072626	0.231418	0.053604	0.010663	0.0607089
Tricleocarpa	0.00648775	-0.128586	0.353582	0.400532	0.17862	0.0174984	0.0467193	-0.188097	-0.379781	-0.374213	0.367909	0.0185445	0.448249	0.343201	0.273467	0.0737349	-0.074944	0.280843	0.274991	0.172016	0.308709
Sargassum	-0.0711028	0.0780373	-0.205041	-0.0380724	-0.0382157	0.153158	-0.27984	0.194389	-0.0687217	0.320346	0.00196996	-0.0323229	0.392816	-0.222901	-0.210386	-0.0731116	0.0231398	-0.132954	0.101143	-0.0118015	0.0276327
Prionitis	0.0515539	-0.0721552	0.391401	0.202893	-0.138926	-0.141818	0.0707072	0.0697177	-0.112238	-0.396705	0.282203	-0.249601	0.259	0.310405	0.148965	0.219208	-0.145252	0.232842	-0.0720438	0.0796918	0.167853
Padina	-0.0611669	-0.182251	0.133563	-0.292277	0.231282	0.0334448	-0.292982	0.0328619	-0.0252473	-0.094491	0.0454499	-0.0593561	0.25657	0.107534	0.130281	0.115065	-0.261689	-0.0715769	-0.0706719	0.067051	0.0934067
Corallina	0.0828596	-0.0281722	0.291766	0.0691649	0.0419942	-0.136163	0.0973484	0.140593	-0.137596	-0.261497	0.206684	-0.242322	0.195653	0.268577	0.0231402	0.0151846	-0.145252	0.264769	-0.0450274	-0.0129078	0.187005
Gracilaria	-0.0256589	-0.0954607	-0.0499667	0.0798253	0.031838	0.203161	0.0281582	-0.0134911	-0.194293	0.0155174	-0.105709	0.118092	0.0520583	0.17176	0.0316924	0.111641	-0.122421	-0.0329072	-0.0416847	0.119196	0.209742
Lithophyllum	0.191345	-0.162417	0.126478	0.0652813	0.47266	-0.108622	-0.148979	-0.0179992	-0.0770348	-0.0544556	-0.162928	0.183743	0.214102	0.227018	0.150707	-0.11337	-0.134031	0.361995	-0.216054	-0.105051	0.279237
Asparagopsis	0.102468	0.108606	0.206889	0.171876	0.100282	-0.0490808	0.132487	-0.0536435	-0.187504	-0.215855	0.387871	-0.105738	0.685835	0.300759	0.132279	0.0436199	-0.156194	0.312364	0.101143	0.232543	0.38798

## Sheet: TableS10
Table S10 The R-values of the correlation within the 20 most abundant coral species
	Porites	Favites	Galaxea	Montipora	Dipsastraea	Turbinaria	Platygyra	Plesiastrea	Goniopora	Bernardpora	Hydnophora	Cyphastrea	Astreopora	Goniastrea	Acropora	Acanthastrea	Pachyseris	Lobophyllia	Leptoria	Leptastrea	Coscinaraea
Porites	1	0.127201	-0.280394	-0.300833	0.311003	-0.47162	0.13802	-0.148696	0.0464419	0.0258525	0.246781	0.239601	0.189802	0.343551	-0.285052	0.170827	0.0930058	-0.114384	0.228474	0.168469	0.161907
Favites	0.127201	1	-0.385681	-0.0841281	-0.128952	0.134776	0.289566	0.142339	0.110667	0.0119074	0.269207	-0.0472287	0.129208	-0.135665	-0.306566	0.105746	-0.299401	-0.142225	0.0608692	0.147275	-0.235386
Galaxea	-0.280394	-0.385681	1	0.404643	-0.0478308	-0.337531	0.178699	-0.366744	-0.357024	-0.473529	0.0891904	0.0916975	0.0425342	0.124242	0.526518	0.0140168	0.160908	0.326478	-0.0968128	-0.0386884	-0.0849858
Montipora	-0.300833	-0.0841281	0.404643	1	-0.0333653	-0.00491825	0.246509	-0.170024	-0.391979	-0.351026	0.113586	0.034952	0.0880808	0.0325104	0.278327	-0.13484	0.0361666	0.319697	0.171864	0.0185713	0.00677504
Dipsastraea	0.311003	-0.128952	-0.0478308	-0.0333653	1	-0.0680136	-0.0440707	0.00248975	0.109141	-0.113924	0.309179	0.247985	0.144724	0.151472	0.106862	0.0820312	-0.00126476	0.244053	0.0377766	0.118353	0.129324
Turbinaria	-0.47162	0.134776	-0.337531	-0.00491825	-0.0680136	1	-0.150441	0.37583	0.232307	0.365861	-0.192818	-0.249106	0.118143	-0.153203	-0.185716	0.0276957	-0.295561	-0.128288	-0.199958	0.108931	0.100228
Platygyra	0.13802	0.289566	0.178699	0.246509	-0.0440707	-0.150441	1	-0.380126	-0.291886	-0.273097	0.323072	0.152247	0.131314	0.289075	0.142383	0.0523518	0.0932397	0.150992	0.192241	0.0263947	-0.232256
Plesiastrea	-0.148696	0.142339	-0.366744	-0.170024	0.00248975	0.37583	-0.380126	1	0.414048	0.480588	-0.261223	-0.171293	-0.131526	-0.408977	-0.218452	-0.0650371	0.034808	-0.167728	-0.316246	-0.134459	0.0113712
Goniopora	0.0464419	0.110667	-0.357024	-0.391979	0.109141	0.232307	-0.291886	0.414048	1	0.227148	-0.208998	-0.122255	-0.14967	-0.193167	-0.266475	-0.147268	-0.0300382	-0.0348342	-0.320865	0.0948081	0.0814021
Bernardpora	0.0258525	0.0119074	-0.473529	-0.351026	-0.113924	0.365861	-0.273097	0.480588	0.227148	1	-0.303717	0.0574358	0.0305559	-0.308009	-0.256755	-0.211878	0.16438	-0.307632	-0.240735	-0.0318947	0.106987
Hydnophora	0.246781	0.269207	0.0891904	0.113586	0.309179	-0.192818	0.323072	-0.261223	-0.208998	-0.303717	1	0.329618	0.385446	0.302415	0.0462086	0.181956	-0.267787	0.148783	0.404535	-0.00460765	0.0896769
Cyphastrea	0.239601	-0.0472287	0.0916975	0.034952	0.247985	-0.249106	0.152247	-0.171293	-0.122255	0.0574358	0.329618	1	0.0261426	0.161736	0.150754	-0.0358319	-0.0582069	0.138214	0.0740159	-0.0348964	0.0310768
Astreopora	0.189802	0.129208	0.0425342	0.0880808	0.144724	0.118143	0.131314	-0.131526	-0.14967	0.0305559	0.385446	0.0261426	1	0.253866	-0.12374	0.0734852	-0.19955	0.132836	0.0819995	0.0731739	0.296288
Goniastrea	0.343551	-0.135665	0.124242	0.0325104	0.151472	-0.153203	0.289075	-0.408977	-0.193167	-0.308009	0.302415	0.161736	0.253866	1	0.20935	0.280819	-0.133293	0.295542	0.237045	-0.101045	0.337122
Acropora	-0.285052	-0.306566	0.526518	0.278327	0.106862	-0.185716	0.142383	-0.218452	-0.266475	-0.256755	0.0462086	0.150754	-0.12374	0.20935	1	-0.137679	0.0269763	0.433498	-0.144744	-0.0348658	0.112589
Acanthastrea	0.170827	0.105746	0.0140168	-0.13484	0.0820312	0.0276957	0.0523518	-0.0650371	-0.147268	-0.211878	0.181956	-0.0358319	0.0734852	0.280819	-0.137679	1	-0.0867337	0.00507368	0.12164	0.208823	-0.174192
Pachyseris	0.0930058	-0.299401	0.160908	0.0361666	-0.00126476	-0.295561	0.0932397	0.034808	-0.0300382	0.16438	-0.267787	-0.0582069	-0.19955	-0.133293	0.0269763	-0.0867337	1	-0.16096	0.0278018	-0.170885	-0.170678
Lobophyllia	-0.114384	-0.142225	0.326478	0.319697	0.244053	-0.128288	0.150992	-0.167728	-0.0348342	-0.307632	0.148783	0.138214	0.132836	0.295542	0.433498	0.00507368	-0.16096	1	-0.107233	0.191245	0.202101
Leptoria	0.228474	0.0608692	-0.0968128	0.171864	0.0377766	-0.199958	0.192241	-0.316246	-0.320865	-0.240735	0.404535	0.0740159	0.0819995	0.237045	-0.144744	0.12164	0.0278018	-0.107233	1	-0.014687	-0.102871
Leptastrea	0.168469	0.147275	-0.0386884	0.0185713	0.118353	0.108931	0.0263947	-0.134459	0.0948081	-0.0318947	-0.00460765	-0.0348964	0.0731739	-0.101045	-0.0348658	0.208823	-0.170885	0.191245	-0.014687	1	-0.126103
Coscinaraea	0.161907	-0.235386	-0.0849858	0.00677504	0.129324	0.100228	-0.232256	0.0113712	0.0814021	0.106987	0.0896769	0.0310768	0.296288	0.337122	0.112589	-0.174192	-0.170678	0.202101	-0.102871	-0.126103	1

[truncated: 1 more sheets: TableS11]
